# Supplementary material for: Synthesis, crystal structure and Hirshfeld surface analysis of N-(6-acetyl-1-nitro­naphthalen-2-yl)acetamide
Source: Acta Crystallogr E Crystallogr Commun. 2024 Mar 6;80(Pt 4):347–50. doi: 10.1107/S2056989024001609 (PMC10993598; doi:10.1107/S2056989024001609)
Supplement: Supplementary file 1 [file e-80-00347-sup1.cif]

##############################################################################
#                                                                            #
# This CIF contains the data in a paper accepted for publication in          #
# Acta Crystallographica Section E. It conforms to the requirements of       #
# Notes for Authors for Acta Crystallographica Section E, and has been       #
# peer reviewed under the auspices of the IUCr Commission on Journals.       #
#                                                                            #
# Full details of the Crystallographic Information File format               #
# are given in the paper "The Crystallographic Information File (CIF):       #
# a New Standard Archive File for Crystallography" by S. R. Hall, F. H.      #
# Allen and I. D. Brown [Acta Cryst. (1991), A47, 655-685].                  #
#                                                                            #
# The current version of the core CIF dictionary is obtainable from          #
# ftp://ftp.iucr.org/pub/cif_core.dic.                                       #
#                                                                            #
# Software is freely available for graphical display of the structure(s)     #
# in this CIF. For information consult the CIF software page                 #
# http://www.iucr.org/resources/cif/software.                                #
#                                                                            #
# This file may be used for bona fide research purposes within the           #
# scientific community so long as proper attribution is given to the journal # 
# article from which it was obtained.                                        #
#                                                                            #
##############################################################################
data_I
_audit_creation_method     'SHELXL-2014/7'
_journal_date_recd_electronic     2023-11-20
_journal_date_accepted     2024-02-18
_journal_name_full     'Acta Crystallographica, Section E'
_journal_year     2024
_journal_volume     80
_journal_issue      4
_journal_page_first     0
_journal_page_last     0
_journal_paper_category     GO
_journal_paper_doi     10.1107/S2056989024001609
_journal_coeditor_code     ZN2035
_publ_contact_author_name     'Ya-fu Zhou'
_publ_contact_author_address
;
Shaanxi Engineering Research Centre for Conservation and Utilization of Botanical Resources,Xi'an Botanical Garden of Shaanxi Province (Institute of Botany of Shaanxi Province) Xi'an 710061,People's Republic of China
;
_publ_contact_author_email     yafu-zhou@xab.ac.cn
_publ_contact_author_fax     '0086 029 85251800'
_publ_contact_author_phone     '0086 029 85251800'
_publ_section_title
;
Synthesis, crystal structure and Hirshfeld surface analysis of
<i>N</i>-(6-acetyl-1-nitronaphthalen-2-yl)acetamide
;
loop_
    _publ_author_name
    _publ_author_footnote
    _publ_author_address
    'Shi, Xin-Wei' .
;
Xi'an Botanical Garden of Shaanxi Province (Institute of Botany of Shaanxi \
 Province),
Shaanxi Engineering Research Centre for Conservation and Utilization of \
 Botanical Resources,
Xi'an 710061, People's Republic of China
;
    'Zheng, Shao-Jun' .
;
School of Environmental and Chemical Engineering,
Jiangsu University of Science and Technology, Zhenjiang 212003, Jiangsu,
People's Republic of China
;
    'Lu, Qiang-Qiang' .
;
Xi'an Botanical Garden of Shaanxi Province (Institute of Botany of Shaanxi \
 Province),
Shaanxi Engineering Research Centre for Conservation and Utilization of \
 Botanical Resources,
Xi'an 710061, People's Republic of China
;
    'Li, Gen' .
;
Xi'an Botanical Garden of Shaanxi Province (Institute of Botany of Shaanxi \
 Province),
Shaanxi Engineering Research Centre for Conservation and Utilization of \
 Botanical Resources,
Xi'an 710061, People's Republic of China
;
    'Zhou, Ya-fu' .
;
Xi'an Botanical Garden of Shaanxi Province (Institute of Botany of Shaanxi \
 Province),
Shaanxi Engineering Research Centre for Conservation and Utilization of \
 Botanical Resources,
Xi'an 710061, People's Republic of China
;
_publ_section_synopsis
;
The title compound, C~14~H~12~N~2~O~4~, obtained from
2-acetyl-6-aminonaphthalene through two-step reactions of acetylation and
nitration, is a Prodane fluorescent dyes. In the crystal, the molecules are
assembled into two-dimensional sheet-like structures by  intermolecular
N---H...O hydrogen bonding and \p--\p stacking interactions. Hirshfeld surface
analysis indicates that the most important contributions to the crystal
packing are from O...H/H...O (43.7%), H...H (31.0%), and C...H/H...C (8.5%)
contacts.
;
_chemical_name_systematic
;
<i>N</i>-(6-Acetyl-1-nitronaphthalen-2-yl)acetamide
;
_chemical_name_common     ?
_chemical_formula_moiety     'C14 H12 N2 O4'
_chemical_formula_sum     'C14 H12 N2 O4'
_chemical_formula_iupac     'C14 H12 N2 O4'
_chemical_formula_weight     272.26
_chemical_melting_point     ?
_space_group_crystal_system     monoclinic
_space_group_name_H-M_alt     'P 21/m'
_space_group_name_Hall     '-P 2yb'
loop_
    _space_group_symop_operation_xyz
    'x, y, z'
    '-x, y+1/2, -z'
    '-x, -y, -z'
    'x, -y-1/2, z'
_cell_length_a     8.7649(14)
_cell_length_b     6.8899(11)
_cell_length_c     10.6868(18)
_cell_angle_alpha     90
_cell_angle_beta     104.676(4)
_cell_angle_gamma     90
_cell_volume     624.31(18)
_cell_formula_units_Z     2
_cell_measurement_reflns_used     1846
_cell_measurement_theta_min     2.40
_cell_measurement_theta_max     25.04
_cell_measurement_temperature     293(2)
_exptl_crystal_description     block
_exptl_crystal_colour     red
_exptl_crystal_size_max     0.220
_exptl_crystal_size_mid     0.200
_exptl_crystal_size_min     0.180
_exptl_crystal_density_diffrn     1.448
_exptl_crystal_density_meas     ?
_exptl_crystal_density_method     ?
_exptl_crystal_F_000     284
_exptl_absorpt_coefficient_mu     0.108
_exptl_absorpt_correction_type     multi-scan
_exptl_absorpt_process_details
;
(SADABS; Krause <i>et al.</i>,  2015)
;
_exptl_absorpt_correction_T_min     ?
_exptl_absorpt_correction_T_max     ?
_diffrn_ambient_temperature     293(2)
_diffrn_source     ?
_diffrn_radiation_type     MoK\a
_diffrn_radiation_wavelength     0.71073
_diffrn_measurement_device_type     'Bruker CCD'
_diffrn_measurement_method     'phi and omega scans'
_diffrn_detector_area_resol_mean     ?
_diffrn_reflns_number     4087
_diffrn_reflns_av_R_equivalents     0.0163
_diffrn_reflns_av_unetI/netI     0.0163
_diffrn_reflns_theta_min     1.970
_diffrn_reflns_theta_max     25.192
_diffrn_reflns_theta_full     25.192
_diffrn_measured_fraction_theta_max     0.999
_diffrn_measured_fraction_theta_full     0.999
_diffrn_reflns_limit_h_min     -9
_diffrn_reflns_limit_h_max     10
_diffrn_reflns_limit_k_min     -8
_diffrn_reflns_limit_k_max     7
_diffrn_reflns_limit_l_min     -12
_diffrn_reflns_limit_l_max     12
_refine_special_details     ?
_reflns_number_total     1229
_reflns_number_gt     1079
_reflns_threshold_expression     'I > 2\s(I)'
_refine_ls_structure_factor_coef     Fsqd
_refine_ls_matrix_type     full
_refine_ls_R_factor_all     0.0479
_refine_ls_R_factor_gt     0.0430
_refine_ls_wR_factor_gt     0.1188
_refine_ls_wR_factor_ref     0.1237
_refine_ls_goodness_of_fit_ref     1.073
_refine_ls_restrained_S_all     1.073
_refine_ls_number_reflns     1229
_refine_ls_number_parameters     118
_refine_ls_number_restraints     0
_refine_ls_hydrogen_treatment     constr
_refine_ls_weighting_scheme     calc
_refine_ls_weighting_details
              'w=1/[\s^2^(Fo^2^)+(0.0709P)^2^+0.1248P] where P=(Fo^2^+2Fc^2^)/3'
_atom_sites_solution_hydrogens     mixed
_atom_sites_solution_primary     ?
_atom_sites_solution_secondary     ?
_refine_ls_shift/su_max     0.000
_refine_ls_shift/su_mean     0.000
_refine_diff_density_max     0.209
_refine_diff_density_min     -0.286
_refine_ls_extinction_method     none
_refine_ls_extinction_coef     .
loop_
    _atom_type_symbol
    _atom_type_description
    _atom_type_scat_dispersion_real
    _atom_type_scat_dispersion_imag
    _atom_type_scat_source
    'C' 'C' 0.0033 0.0016
                         'International Tables Vol C Tables 4.2.6.8 and 6.1.1.4'
    'H' 'H' 0.0000 0.0000
                         'International Tables Vol C Tables 4.2.6.8 and 6.1.1.4'
    'N' 'N' 0.0061 0.0033
                         'International Tables Vol C Tables 4.2.6.8 and 6.1.1.4'
    'O' 'O' 0.0106 0.0060
                         'International Tables Vol C Tables 4.2.6.8 and 6.1.1.4'
_computing_data_collection
;
SMART (Bruker, 2002)
;
_computing_cell_refinement
;
SMART (Bruker, 2002)
;
_computing_data_reduction
;
SAINT (Bruker, 2002)
;
_computing_structure_solution
;
<i>SHELXT2014/7</i> (Sheldrick, 2015a)
;
_computing_structure_refinement
;
<i>SHELXL2014/7</i> (Sheldrick, 2015b)
;
_computing_molecular_graphics
;
<i>SHELXTL</i> (Sheldrick, 2008)
;
_computing_publication_material
;
publcif (Westrip, 2010)
;
loop_
    _atom_site_type_symbol
    _atom_site_label
    _atom_site_fract_x
    _atom_site_fract_y
    _atom_site_fract_z
    _atom_site_U_iso_or_equiv
    _atom_site_adp_type
    _atom_site_calc_flag
    _atom_site_occupancy
    _atom_site_disorder_assembly
    _atom_site_disorder_group
    C C1 0.0705(2) 0.7500 -0.18378(17) 0.0351(4) Uani d 1 . .
    H H1 -0.0097 0.7500 -0.2598 0.042 Uiso calc 1 . .
    C C2 0.2243(2) 0.7500 -0.19094(18) 0.0376(5) Uani d 1 . .
    C C3 0.3449(2) 0.7500 -0.07463(19) 0.0438(5) Uani d 1 . .
    H H3 0.4497 0.7500 -0.0786 0.053 Uiso calc 1 . .
    C C4 0.3117(2) 0.7500 0.04290(19) 0.0416(5) Uani d 1 . .
    H H4 0.3934 0.7500 0.1179 0.050 Uiso calc 1 . .
    C C5 0.1084(2) 0.7500 0.16916(16) 0.0319(4) Uani d 1 . .
    C C6 -0.0450(2) 0.7500 0.17851(17) 0.0323(4) Uani d 1 . .
    C C7 -0.1648(2) 0.7500 0.06065(18) 0.0384(5) Uani d 1 . .
    H H7 -0.2703 0.7500 0.0626 0.046 Uiso calc 1 . .
    C C8 -0.1267(2) 0.7500 -0.05469(18) 0.0378(5) Uani d 1 . .
    H H8 -0.2076 0.7500 -0.1303 0.045 Uiso calc 1 . .
    C C9 0.0307(2) 0.7500 -0.06439(17) 0.0321(4) Uani d 1 . .
    C C10 0.1533(2) 0.7500 0.05139(17) 0.0320(4) Uani d 1 . .
    C C11 0.2589(2) 0.7500 -0.32103(19) 0.0423(5) Uani d 1 . .
    C C12 0.4260(3) 0.7500 -0.3295(2) 0.0620(7) Uani d 1 . .
    H H12A 0.4321 0.7500 -0.4154 0.074 Uiso d 1 . .
    H H12B 0.4769 0.6362 -0.2882 0.074 Uiso d 1 . .
    C C13 -0.2245(2) 0.7500 0.3252(2) 0.0440(5) Uani d 1 . .
    C C14 -0.2240(3) 0.7500 0.4642(2) 0.0561(6) Uani d 1 . .
    H H14A -0.3152 0.7500 0.4775 0.067 Uiso d 1 . .
    H H14B -0.1689 0.8561 0.5077 0.067 Uiso d 1 . .
    N N1 0.23711(18) 0.7500 0.28778(14) 0.0398(4) Uani d 1 . .
    N N2 -0.07930(18) 0.7500 0.29967(15) 0.0389(4) Uani d 1 . .
    H H2 0.0005 0.7500 0.3659 0.047 Uiso calc 1 . .
    O O1 0.15177(18) 0.7500 -0.41834(14) 0.0603(5) Uani d 1 . .
    O O2 -0.34453(19) 0.7500 0.24224(16) 0.0925(8) Uani d 1 . .
    O O3 0.28721(15) 0.5958(2) 0.33316(11) 0.0761(5) Uani d 1 . .
loop_
    _atom_site_aniso_label
    _atom_site_aniso_U_11
    _atom_site_aniso_U_22
    _atom_site_aniso_U_33
    _atom_site_aniso_U_12
    _atom_site_aniso_U_13
    _atom_site_aniso_U_23
    C1 0.0347(10) 0.0390(10) 0.0289(9) 0.000 0.0032(7) 0.000
    C2 0.0365(10) 0.0409(10) 0.0359(10) 0.000 0.0099(8) 0.000
    C3 0.0297(9) 0.0613(13) 0.0407(11) 0.000 0.0091(8) 0.000
    C4 0.0291(9) 0.0583(13) 0.0340(10) 0.000 0.0020(7) 0.000
    C5 0.0314(9) 0.0328(9) 0.0292(9) 0.000 0.0032(7) 0.000
    C6 0.0333(9) 0.0313(9) 0.0321(9) 0.000 0.0079(7) 0.000
    C7 0.0284(9) 0.0498(11) 0.0363(10) 0.000 0.0070(8) 0.000
    C8 0.0296(9) 0.0474(11) 0.0324(10) 0.000 0.0009(7) 0.000
    C9 0.0318(9) 0.0313(9) 0.0316(10) 0.000 0.0052(7) 0.000
    C10 0.0309(9) 0.0319(9) 0.0315(9) 0.000 0.0049(7) 0.000
    C11 0.0427(11) 0.0474(12) 0.0386(11) 0.000 0.0135(9) 0.000
    C12 0.0453(12) 0.100(2) 0.0449(12) 0.000 0.0190(10) 0.000
    C13 0.0358(10) 0.0567(13) 0.0410(11) 0.000 0.0124(9) 0.000
    C14 0.0490(12) 0.0812(17) 0.0417(12) 0.000 0.0182(10) 0.000
    N1 0.0329(8) 0.0573(11) 0.0288(8) 0.000 0.0068(7) 0.000
    N2 0.0319(8) 0.0539(10) 0.0301(8) 0.000 0.0062(6) 0.000
    O1 0.0463(9) 0.1019(14) 0.0327(8) 0.000 0.0100(7) 0.000
    O2 0.0324(8) 0.201(3) 0.0432(9) 0.000 0.0078(7) 0.000
    O3 0.0803(9) 0.0778(9) 0.0545(7) 0.0232(7) -0.0123(6) 0.0131(6)
_geom_special_details
;
 All esds (except the esd in the dihedral angle between two l.s. planes)
 are estimated using the full covariance matrix.  The cell esds are taken
 into account individually in the estimation of esds in distances, angles
 and torsion angles; correlations between esds in cell parameters are only
 used when they are defined by crystal symmetry.  An approximate (isotropic)
 treatment of cell esds is used for estimating esds involving l.s. planes.
;
loop_
    _geom_bond_atom_site_label_1
    _geom_bond_atom_site_label_2
    _geom_bond_site_symmetry_2
    _geom_bond_distance
    _geom_bond_publ_flag
    C1 C2 . 1.370(3) ?
    C1 C9 . 1.405(3) ?
    C1 H1 . 0.9300 ?
    C2 C3 . 1.413(3) ?
    C2 C11 . 1.496(3) ?
    C3 C4 . 1.359(3) ?
    C3 H3 . 0.9300 ?
    C4 C10 . 1.414(3) ?
    C4 H4 . 0.9300 ?
    C5 C6 . 1.374(3) ?
    C5 C10 . 1.410(3) ?
    C5 N1 . 1.468(2) ?
    C6 N2 . 1.402(2) ?
    C6 C7 . 1.421(3) ?
    C7 C8 . 1.356(3) ?
    C7 H7 . 0.9300 ?
    C8 C9 . 1.410(3) ?
    C8 H8 . 0.9300 ?
    C9 C10 . 1.418(2) ?
    C11 O1 . 1.212(2) ?
    C11 C12 . 1.490(3) ?
    C12 H12A . 0.9328 ?
    C12 H12B . 0.9534 ?
    C13 O2 . 1.192(3) ?
    C13 N2 . 1.367(2) ?
    C13 C14 . 1.484(3) ?
    C14 H14A . 0.8470 ?
    C14 H14B . 0.9329 ?
    N1 O3 . 1.2038(14) ?
    N1 O3 4_575 1.2038(14) ?
    N2 H2 . 0.8600 ?
loop_
    _geom_angle_atom_site_label_1
    _geom_angle_atom_site_label_2
    _geom_angle_atom_site_label_3
    _geom_angle_site_symmetry_1
    _geom_angle_site_symmetry_3
    _geom_angle
    _geom_angle_publ_flag
    C2 C1 C9 . . 121.65(17) ?
    C2 C1 H1 . . 119.2 ?
    C9 C1 H1 . . 119.2 ?
    C1 C2 C3 . . 118.58(17) ?
    C1 C2 C11 . . 119.07(18) ?
    C3 C2 C11 . . 122.34(17) ?
    C4 C3 C2 . . 121.69(18) ?
    C4 C3 H3 . . 119.2 ?
    C2 C3 H3 . . 119.2 ?
    C3 C4 C10 . . 120.19(17) ?
    C3 C4 H4 . . 119.9 ?
    C10 C4 H4 . . 119.9 ?
    C6 C5 C10 . . 124.35(16) ?
    C6 C5 N1 . . 119.30(16) ?
    C10 C5 N1 . . 116.35(15) ?
    C5 C6 N2 . . 120.69(16) ?
    C5 C6 C7 . . 116.93(16) ?
    N2 C6 C7 . . 122.38(16) ?
    C8 C7 C6 . . 120.58(17) ?
    C8 C7 H7 . . 119.7 ?
    C6 C7 H7 . . 119.7 ?
    C7 C8 C9 . . 122.54(17) ?
    C7 C8 H8 . . 118.7 ?
    C9 C8 H8 . . 118.7 ?
    C1 C9 C8 . . 122.63(17) ?
    C1 C9 C10 . . 119.02(17) ?
    C8 C9 C10 . . 118.35(17) ?
    C5 C10 C4 . . 123.87(17) ?
    C5 C10 C9 . . 117.26(16) ?
    C4 C10 C9 . . 118.87(17) ?
    O1 C11 C12 . . 120.52(18) ?
    O1 C11 C2 . . 120.13(18) ?
    C12 C11 C2 . . 119.35(18) ?
    C11 C12 H12A . . 111.2 ?
    C11 C12 H12B . . 108.9 ?
    H12A C12 H12B . . 108.6 ?
    O2 C13 N2 . . 122.84(19) ?
    O2 C13 C14 . . 121.53(19) ?
    N2 C13 C14 . . 115.63(17) ?
    C13 C14 H14A . . 113.9 ?
    C13 C14 H14B . . 111.7 ?
    H14A C14 H14B . . 107.9 ?
    O3 N1 O3 . 4_575 123.93(18) ?
    O3 N1 C5 . . 118.03(9) ?
    O3 N1 C5 4_575 . 118.03(9) ?
    C13 N2 C6 . . 127.79(16) ?
    C13 N2 H2 . . 116.1 ?
    C6 N2 H2 . . 116.1 ?
loop_
    _geom_torsion_atom_site_label_1
    _geom_torsion_atom_site_label_2
    _geom_torsion_atom_site_label_3
    _geom_torsion_atom_site_label_4
    _geom_torsion_site_symmetry_1
    _geom_torsion_site_symmetry_2
    _geom_torsion_site_symmetry_3
    _geom_torsion_site_symmetry_4
    _geom_torsion
    _geom_torsion_publ_flag
    C9 C1 C2 C3 . . . . 0.000000 ?
    C9 C1 C2 C11 . . . . 180.000000 ?
    C1 C2 C3 C4 . . . . 0.000000 ?
    C11 C2 C3 C4 . . . . 180.000000 ?
    C2 C3 C4 C10 . . . . 0.000000 ?
    C10 C5 C6 N2 . . . . 180.000000 ?
    N1 C5 C6 N2 . . . . 0.000000 ?
    C10 C5 C6 C7 . . . . 0.000000 ?
    N1 C5 C6 C7 . . . . 180.000000 ?
    C5 C6 C7 C8 . . . . 0.000000 ?
    N2 C6 C7 C8 . . . . 180.000000 ?
    C6 C7 C8 C9 . . . . 0.000000 ?
    C2 C1 C9 C8 . . . . 180.000000 ?
    C2 C1 C9 C10 . . . . 0.000000 ?
    C7 C8 C9 C1 . . . . 180.000000 ?
    C7 C8 C9 C10 . . . . 0.000000 ?
    C6 C5 C10 C4 . . . . 180.000000 ?
    N1 C5 C10 C4 . . . . 0.000000 ?
    C6 C5 C10 C9 . . . . 0.000000 ?
    N1 C5 C10 C9 . . . . 180.000000 ?
    C3 C4 C10 C5 . . . . 180.000000 ?
    C3 C4 C10 C9 . . . . 0.0 ?
    C1 C9 C10 C5 . . . . 180.000000 ?
    C8 C9 C10 C5 . . . . 0.0 ?
    C1 C9 C10 C4 . . . . 0.000000 ?
    C8 C9 C10 C4 . . . . 180.0 ?
    C1 C2 C11 O1 . . . . 0.000000 ?
    C3 C2 C11 O1 . . . . 180.000000 ?
    C1 C2 C11 C12 . . . . 180.000000 ?
    C3 C2 C11 C12 . . . . 0.000000 ?
    C6 C5 N1 O3 . . . . 90.34(15) ?
    C10 C5 N1 O3 . . . . -89.66(15) ?
    C6 C5 N1 O3 . . . 4_575 -90.34(15) ?
    C10 C5 N1 O3 . . . 4_575 89.66(15) ?
    O2 C13 N2 C6 . . . . 0.000000 ?
    C14 C13 N2 C6 . . . . 180.000000 ?
    C5 C6 N2 C13 . . . . 180.000000 ?
    C7 C6 N2 C13 . . . . 0.000000 ?
loop_
    _geom_hbond_atom_site_label_D
    _geom_hbond_atom_site_label_H
    _geom_hbond_atom_site_label_A
    _geom_hbond_site_symmetry_A
    _geom_hbond_distance_DH
    _geom_hbond_distance_HA
    _geom_hbond_distance_DA
    _geom_hbond_angle_DHA
    N2 H2 O1 1_556 0.86 2.35 3.177(2) 161.1
    C7 H7 O2 . 0.93 2.18 2.792(2) 122.7
    C4 H4 O2 1_655 0.93 2.34 3.219(2) 156.7
_shelx_space_group_comment
;
The symmetry employed for this shelxl refinement is uniquely defined
by the following loop, which should always be used as a source of
symmetry information in preference to the above space-group names.
They are only intended as comments.
;
_shelx_estimated_absorpt_T_min     0.977
_shelx_estimated_absorpt_T_max     0.981
_shelx_hkl_file
;
   1   0   0  141.84    2.26
   1   0   0  135.40    2.73
  -1   0   0  121.02    2.97
  -1   0   0  133.93    3.26
  -1   0   0  129.50    2.54
  -2   0   0  208.56    3.58
  -2   0   0  207.38    3.28
  -3   0   0    1.13    0.04
  -3   0   0    1.02    0.05
  -4   0   0    0.14    0.02
  -4   0   0    0.14    0.02
  -5   0   0    6.36    0.13
  -5   0   0    6.49    0.17
  -6   0   0    0.38    0.03
  -6   0   0    0.35    0.05
  -7   0   0    0.09    0.03
  -7   0   0    0.11    0.02
  -8   0   0   -0.01    0.03
  -8   0   0    0.00    0.02
  -9   0   0    0.75    0.06
  -9   0   0    0.66    0.08
 -10   0   0    3.43    0.17
   0  -1   0   -0.98    0.02
   0   1   0   -1.03    0.02
  -1  -1   0  110.92    1.86
   1  -1   0  109.77    1.74
  -1  -1   0  110.17    1.78
   1  -1   0  106.05    1.90
  -1   1   0  112.14    1.92
   2  -1   0   12.69    0.20
  -2  -1   0   12.30    0.22
   2  -1   0   12.39    0.22
  -2  -1   0   12.54    0.22
  -2   1   0   12.31    0.20
  -2   1   0   12.32    0.24
  -3  -1   0    2.47    0.07
  -3  -1   0    2.56    0.07
   3  -1   0    2.57    0.06
  -3   1   0    2.44    0.08
  -3   1   0    2.53    0.06
   4  -1   0    0.14    0.02
  -4  -1   0    0.10    0.02
  -4  -1   0    0.13    0.02
  -4   1   0    0.12    0.01
  -4   1   0    0.11    0.02
  -5  -1   0    2.59    0.09
  -5  -1   0    2.85    0.08
  -5   1   0    2.73    0.10
  -5   1   0    2.68    0.07
  -6  -1   0    7.64    0.16
  -6  -1   0    7.44    0.19
  -6   1   0    7.51    0.21
  -6   1   0    7.43    0.15
  -7  -1   0    0.07    0.02
  -7  -1   0   -0.01    0.03
  -7   1   0    0.07    0.02
  -7   1   0    0.06    0.04
  -8  -1   0    1.56    0.10
  -8  -1   0    1.56    0.07
  -8   1   0    1.65    0.07
  -8   1   0    1.41    0.10
  -9  -1   0    0.10    0.03
  -9  -1   0    0.10    0.04
  -9   1   0    0.08    0.04
 -10  -1   0    0.58    0.06
 -10  -1   0    0.53    0.08
 -10   1   0    0.63    0.09
   0   2   0 1000.00   19.04
  -1  -2   0  116.40    1.87
  -1  -2   0  114.68    1.98
  -1   2   0  115.83    2.03
  -2  -2   0   20.49    0.36
  -2  -2   0   20.77    0.36
   2  -2   0   21.06    0.38
  -2   2   0   21.00    0.39
  -3  -2   0    4.59    0.11
   3  -2   0    4.57    0.10
  -3  -2   0    4.55    0.10
  -3   2   0    4.40    0.09
  -3   2   0    4.43    0.13
   4  -2   0    4.52    0.11
  -4  -2   0    4.63    0.11
  -4  -2   0    4.62    0.11
  -4   2   0    4.61    0.14
  -4   2   0    4.43    0.10
   5  -2   0    0.24    0.03
  -5  -2   0    0.19    0.03
  -5  -2   0    0.16    0.03
  -5   2   0    0.17    0.02
  -5   2   0    0.17    0.03
  -6  -2   0    0.07    0.03
   6  -2   0    0.09    0.02
  -6  -2   0    0.10    0.03
  -6   2   0    0.02    0.03
  -6   2   0    0.09    0.02
  -7  -2   0    2.42    0.11
  -7  -2   0    2.32    0.09
  -7   2   0    2.31    0.07
  -7   2   0    2.17    0.12
  -8  -2   0   -0.02    0.02
  -8  -2   0   -0.05    0.02
  -8   2   0    0.01    0.01
  -8   2   0    0.01    0.03
  -9  -2   0    1.37    0.10
  -9  -2   0    1.38    0.08
  -9   2   0    1.21    0.12
   0  -3   0   -0.10    0.01
   0   3   0   -0.09    0.01
  -1  -3   0    1.05    0.05
  -1  -3   0    1.19    0.04
  -1   3   0    1.03    0.05
  -2  -3   0    0.33    0.03
  -2  -3   0    0.27    0.02
   2  -3   0    0.28    0.03
  -2   3   0    0.32    0.04
   3  -3   0    2.74    0.08
  -3  -3   0    2.82    0.09
  -3  -3   0    2.74    0.07
  -3   3   0    2.88    0.10
   4  -3   0    2.96    0.09
  -4  -3   0    2.97    0.08
  -4  -3   0    2.91    0.09
  -4   3   0    2.92    0.11
  -5  -3   0    0.03    0.02
  -5  -3   0    0.00    0.02
   5  -3   0    0.02    0.01
  -5   3   0    0.04    0.03
   6  -3   0    0.03    0.02
  -6  -3   0    0.04    0.02
  -6  -3   0    0.01    0.03
  -6   3   0   -0.02    0.03
  -7  -3   0    0.05    0.03
  -7  -3   0    0.06    0.03
   7  -3   0    0.14    0.03
  -7   3   0    0.12    0.02
  -7   3   0    0.00    0.04
  -8  -3   0    0.01    0.03
  -8  -3   0   -0.01    0.03
  -8   3   0   -0.02    0.03
  -9  -3   0    0.27    0.05
  -9  -3   0    0.35    0.06
  -9   3   0    0.34    0.07
   0  -4   0  243.43    3.95
   0   4   0  239.51    4.19
  -1  -4   0   42.12    0.70
  -1  -4   0   41.58    0.73
  -1   4   0   42.24    0.75
  -2  -4   0    1.93    0.06
  -2  -4   0    1.89    0.08
  -2   4   0    1.99    0.09
   3  -4   0    4.07    0.12
  -3  -4   0    4.05    0.09
  -3  -4   0    4.06    0.12
  -3   4   0    4.14    0.14
   4  -4   0    0.72    0.05
  -4  -4   0    0.73    0.04
  -4  -4   0    0.75    0.06
  -4   4   0    0.84    0.08
   5  -4   0    0.57    0.05
  -5  -4   0    0.50    0.05
  -5  -4   0    0.52    0.04
  -5   4   0    0.41    0.06
  -6  -4   0    0.72    0.05
  -6  -4   0    0.55    0.06
   6  -4   0    0.71    0.05
  -6   4   0    0.76    0.09
  -7  -4   0    1.07    0.08
  -7  -4   0    1.13    0.07
   7  -4   0    1.26    0.07
  -7   4   0    0.99    0.10
   8  -4   0    0.13    0.03
  -8  -4   0    0.13    0.04
  -8  -4   0    0.00    0.03
  -8   4   0    0.04    0.04
   0  -5   0    0.00    0.02
   0  -5   0    0.00    0.02
  -1  -5   0    6.80    0.16
   1  -5   0    7.24    0.17
  -1  -5   0    7.15    0.17
  -1   5   0    7.24    0.18
  -2  -5   0    0.20    0.04
  -2  -5   0    0.20    0.02
  -2   5   0    0.23    0.04
  -3  -5   0    0.35    0.05
   3  -5   0    0.49    0.05
  -3  -5   0    0.40    0.03
  -3   5   0    0.34    0.05
   4  -5   0    0.12    0.03
  -4  -5   0    0.11    0.02
  -4  -5   0    0.11    0.03
  -4   5   0    0.14    0.04
  -5  -5   0    0.15    0.03
   5  -5   0    0.14    0.03
  -5  -5   0    0.15    0.04
  -5   5   0    0.19    0.05
   6  -5   0    0.45    0.05
  -6  -5   0    0.30    0.05
  -6   5   0    0.28    0.06
  -7  -5   0    0.04    0.04
   7  -5   0    0.10    0.03
  -7   5   0    0.09    0.05
  -8  -5   0    0.00    0.03
  -8   5   0   -0.01    0.04
   0  -6   0   69.26    1.16
   0  -6   0   71.36    1.23
  -1  -6   0    8.93    0.20
   1  -6   0    8.96    0.21
  -1  -6   0    9.04    0.22
  -1   6   0    9.11    0.23
  -2  -6   0    2.96    0.11
   2  -6   0    2.54    0.10
  -2  -6   0    2.60    0.08
  -2   6   0    2.51    0.11
   3  -6   0    0.04    0.03
   3  -6   0    0.10    0.03
  -3  -6   0    0.10    0.04
  -3   6   0    0.06    0.03
  -4  -6   0    0.15    0.04
   4  -6   0    0.12    0.04
  -4   6   0    0.14    0.04
   5  -6   0    0.19    0.04
  -5  -6   0    0.27    0.05
  -5   6   0    0.26    0.06
   6  -6   0    0.43    0.06
  -6  -6   0    0.48    0.07
  -6   6   0    0.52    0.08
   0  -7   0    0.02    0.02
   0  -7   0    0.05    0.03
  -1  -7   0    2.73    0.12
   1  -7   0    2.57    0.12
   1  -7   0    2.60    0.11
  -2  -7   0    0.18    0.05
   2  -7   0    0.16    0.04
  -2   7   0    0.12    0.04
   3  -7   0    0.21    0.05
  -3  -7   0    0.16    0.04
   3  -7   0    0.16    0.04
  -3   7   0    0.19    0.05
   4  -7   0    0.31    0.05
  -4  -7   0    0.28    0.05
  -4   7   0    0.24    0.05
  -5  -7   0    0.04    0.04
   5  -7   0    0.03    0.03
  -5   7   0   -0.02    0.03
   0  -8   0   12.46    0.30
   1  -8   0    2.63    0.12
  -1  -8   0    2.56    0.12
  -2  -8   0    0.06    0.04
   2  -8   0    0.06    0.03
   2  -8   0    0.08    0.04
 -10   0   1    0.15    0.05
 -10   0   1    0.21    0.04
  -9   0   1    0.12    0.03
  -9   0   1    0.08    0.04
  -8   0   1    0.62    0.05
  -8   0   1    0.72    0.08
  -7   0   1    2.21    0.11
  -7   0   1    2.12    0.08
  -6   0   1    1.59    0.08
  -6   0   1    1.53    0.06
  -5   0   1    9.84    0.19
  -5   0   1    9.84    0.23
  -4   0   1   25.61    0.43
  -4   0   1   26.51    0.48
  -3   0   1   25.36    0.41
  -3   0   1   25.44    0.46
  -2   0   1   16.42    0.27
  -2   0   1   16.09    0.30
   1   0  -1    0.03    0.01
  -1   0   1    0.00    0.01
  -1   0   1    0.00    0.01
   0   0   1   19.74    0.35
   0   0  -1   19.55    0.34
   0   0   1   19.85    0.34
   0   0   1   19.94    0.34
   0   0  -1   19.76    0.32
   0   0  -1   19.69    0.36
  -1   0  -1  128.42    2.11
   1   0   1  116.82    2.11
  -2   0  -1   52.90    0.94
   2   0   1   51.24    0.94
  -2   0  -1   51.57    0.84
  -3   0  -1   74.97    1.95
  -3   0  -1   74.91    1.35
  -4   0  -1   19.09    0.32
  -4   0  -1   19.25    0.37
  -5   0  -1    0.20    0.02
  -5   0  -1    0.21    0.03
  -6   0  -1   50.09    0.81
  -6   0  -1   50.11    0.91
  -7   0  -1    2.73    0.08
  -7   0  -1    2.62    0.12
  -8   0  -1    1.83    0.11
  -8   0  -1    2.10    0.08
  -9   0  -1    0.02    0.02
  -9   0  -1    0.03    0.04
 -10  -1   1    0.51    0.05
 -10  -1   1    0.46    0.07
 -10   1   1    0.55    0.09
  -9  -1   1    1.07    0.10
  -9  -1   1    0.84    0.06
  -9   1   1    0.94    0.10
  -9   1   1    0.85    0.06
  -8  -1   1    3.77    0.12
  -8  -1   1    3.72    0.15
  -8   1   1    3.69    0.16
  -8   1   1    3.79    0.11
  -7  -1   1    5.32    0.13
  -7  -1   1    5.24    0.16
  -7   1   1    5.07    0.13
  -7   1   1    5.23    0.18
  -6  -1   1    5.19    0.13
  -6  -1   1    5.16    0.15
  -6   1   1    5.09    0.16
  -6   1   1    5.22    0.12
  -5  -1   1   12.81    0.27
  -5  -1   1   12.84    0.24
  -5   1   1   12.56    0.23
  -5   1   1   12.65    0.28
  -4  -1   1   16.69    0.30
  -4  -1   1   17.09    0.32
   4  -1  -1   17.36    0.31
  -4   1   1   17.16    0.34
  -4   1   1   16.89    0.29
   3  -1  -1   16.60    0.29
  -3  -1   1   16.72    0.29
  -3  -1   1   17.05    0.30
  -3   1   1   16.63    0.33
  -3   1   1   16.63    0.28
  -2  -1   1    9.26    0.17
   2  -1  -1    9.50    0.17
  -2  -1   1    9.71    0.17
  -2   1   1    9.39    0.17
   2   1  -1    9.72    0.17
  -2   1   1    9.34    0.19
  -1   1   1    1.15    0.04
  -1   1   1    1.16    0.03
   0  -1  -1   58.45    1.07
   0  -1   1   58.62    0.95
   0   1  -1   60.09    1.01
   0   1  -1   58.67    0.96
   1  -1   1   21.87    0.38
  -1  -1  -1   21.46    0.38
  -1   1  -1   22.22    0.38
  -2  -1  -1   45.65    0.83
  -2  -1  -1   45.08    0.76
   2  -1   1   45.86    0.84
   2  -1   1   46.17    0.72
  -2   1  -1   46.06    0.78
  -2   1  -1   44.99    0.72
   3  -1   1   12.63    0.24
  -3  -1  -1   12.71    0.23
  -3  -1  -1   12.89    0.24
  -3   1  -1   12.37    0.21
  -3   1  -1   12.59    0.26
   4  -1   1    7.11    0.15
  -4  -1  -1    7.01    0.14
  -4  -1  -1    6.86    0.16
  -4   1  -1    6.87    0.13
  -4   1  -1    7.03    0.17
   5  -1   1    0.92    0.05
  -5  -1  -1    0.94    0.05
  -5  -1  -1    0.94    0.06
  -5   1  -1    1.06    0.07
  -5   1  -1    0.94    0.04
  -6  -1  -1    5.78    0.16
  -6  -1  -1    5.51    0.13
  -6   1  -1    5.60    0.17
  -6   1  -1    5.48    0.12
  -7  -1  -1    0.48    0.04
  -7   1  -1    0.54    0.04
  -7   1  -1    0.55    0.07
  -8  -1  -1    3.62    0.11
  -8  -1  -1    3.57    0.14
  -8   1  -1    3.79    0.16
  -8   1  -1    3.54    0.10
  -9  -1  -1    0.02    0.02
  -9  -1  -1    0.00    0.03
  -9   1  -1    0.04    0.04
 -10  -2   1    0.09    0.04
 -10   2   1   -0.01    0.04
  -9  -2   1    0.12    0.04
  -9  -2   1    0.08    0.03
  -9   2   1    0.12    0.05
  -8  -2   1    0.02    0.03
  -8  -2   1    0.00    0.02
  -8   2   1    0.05    0.02
  -8   2   1    0.02    0.03
  -7  -2   1    0.14    0.04
  -7  -2   1    0.11    0.03
  -7   2   1    0.17    0.02
  -7   2   1    0.12    0.04
   6  -2  -1    0.03    0.01
  -6  -2   1    0.03    0.02
  -6  -2   1    0.04    0.02
  -6   2   1    0.03    0.03
  -6   2   1    0.03    0.01
  -5  -2   1   25.47    0.47
   5  -2  -1   25.31    0.45
  -5  -2   1   25.41    0.44
  -5   2   1   25.23    0.51
  -5   2   1   25.40    0.43
   4  -2  -1   29.17    0.51
  -4  -2   1   29.20    0.51
  -4  -2   1   29.34    0.49
  -4   2   1   28.67    0.56
  -4   2   1   29.27    0.48
  -3  -2   1    1.42    0.04
  -3  -2   1    1.42    0.05
   3  -2  -1    1.39    0.05
  -3   2   1    1.54    0.05
  -3   2   1    1.60    0.07
  -2  -2   1    2.61    0.05
  -2  -2   1    2.60    0.07
   2   2  -1    2.61    0.05
  -2   2   1    2.59    0.08
  -1  -2   1   38.32    0.67
  -1  -2   1   41.22    0.67
  -1  -2   1   39.76    0.64
  -1   2   1   40.55    0.70
   0  -2   1   58.62    0.95
   0  -2  -1   60.68    1.02
   0   2  -1   60.01    1.06
   1  -2   1  161.35    2.62
  -1  -2  -1  163.51    2.85
   1  -2   1  167.00    2.94
  -1   2  -1  169.49    2.90
   2  -2   1    0.57    0.03
   2  -2   1    0.64    0.02
  -2  -2  -1    0.68    0.03
  -2  -2  -1    0.68    0.04
  -2   2  -1    0.61    0.04
   3  -2   1   14.74    0.28
  -3  -2  -1   14.95    0.28
  -3  -2  -1   14.40    0.27
  -3   2  -1   14.93    0.30
   4  -2   1    0.01    0.01
  -4  -2  -1    0.02    0.01
  -4  -2  -1    0.00    0.01
  -4   2  -1    0.03    0.01
  -4   2  -1    0.00    0.02
  -5  -2  -1    0.40    0.04
   5  -2   1    0.47    0.04
  -5  -2  -1    0.43    0.04
  -5   2  -1    0.48    0.03
  -5   2  -1    0.50    0.06
  -6  -2  -1   20.91    0.39
   6  -2   1   20.79    0.41
  -6  -2  -1   21.49    0.42
  -6   2  -1   21.12    0.36
  -6   2  -1   21.17    0.45
  -7  -2  -1    3.96    0.14
  -7  -2  -1    3.76    0.12
  -7   2  -1    3.78    0.16
  -7   2  -1    3.94    0.10
  -8  -2  -1    0.28    0.04
  -8  -2  -1    0.21    0.05
  -8   2  -1    0.38    0.07
  -9  -2  -1    0.11    0.04
  -9  -2  -1    0.13    0.03
  -9   2  -1    0.15    0.05
  -9  -3   1    0.97    0.09
  -9  -3   1    1.06    0.08
  -9   3   1    0.94    0.11
  -8  -3   1    1.69    0.09
  -8  -3   1    1.77    0.09
  -8   3   1    1.65    0.12
   7  -3  -1    6.14    0.15
  -7  -3   1    6.13    0.16
  -7  -3   1    6.25    0.17
  -7   3   1    6.00    0.21
  -7   3   1    6.43    0.15
  -6  -3   1    0.62    0.05
  -6  -3   1    0.57    0.05
   6  -3  -1    0.52    0.04
  -6   3   1    0.69    0.05
  -6   3   1    0.49    0.07
   5  -3  -1    0.87    0.05
  -5  -3   1    0.95    0.06
  -5  -3   1    1.00    0.05
  -5   3   1    0.99    0.05
  -5   3   1    0.89    0.07
  -4  -3   1   26.46    0.46
  -4  -3   1   26.05    0.46
   4  -3  -1   26.38    0.47
  -4   3   1   26.03    0.52
   3  -3  -1    0.04    0.02
  -3  -3   1    0.06    0.02
  -3  -3   1    0.05    0.01
  -3   3   1    0.18    0.03
  -2  -3   1   17.86    0.30
  -2  -3   1   17.93    0.31
  -2  -3   1   17.88    0.32
  -2   3   1   17.77    0.36
  -1  -3   1    0.76    0.04
  -1  -3   1    0.68    0.03
  -1   3   1    0.73    0.05
   0  -3   1    0.68    0.04
   0  -3  -1    0.60    0.04
   0   3  -1    0.61    0.03
   1  -3   1   35.71    0.59
  -1  -3  -1   36.56    0.63
  -1  -3  -1   36.32    0.61
  -1   3  -1   37.19    0.65
   2  -3   1    0.11    0.02
  -2  -3  -1    0.14    0.02
  -2  -3  -1    0.19    0.03
  -2   3  -1    0.17    0.03
  -3  -3  -1    6.14    0.15
   3  -3   1    6.32    0.15
  -3  -3  -1    6.07    0.13
  -3   3  -1    6.15    0.17
  -4  -3  -1    2.42    0.08
   4  -3   1    2.57    0.08
  -4  -3  -1    2.74    0.09
  -4   3  -1    2.53    0.10
  -5  -3  -1    2.72    0.09
   5  -3   1    2.76    0.09
  -5  -3  -1    2.80    0.10
  -5   3  -1    2.84    0.12
  -6  -3  -1    1.06    0.07
  -6  -3  -1    0.95    0.07
   6  -3   1    0.93    0.06
  -6   3  -1    0.81    0.08
  -7  -3  -1    1.20    0.08
   7  -3   1    1.31    0.07
  -7  -3  -1    1.19    0.08
  -7   3  -1    1.47    0.11
   8  -3   1    0.80    0.07
  -8  -3  -1    0.66    0.06
  -8  -3  -1    0.63    0.07
  -8   3  -1    0.72    0.09
  -9  -3  -1   -0.01    0.03
  -9  -3  -1    0.02    0.03
  -9   3  -1    0.07    0.05
  -9  -4   1    0.06    0.03
  -9   4   1    0.03    0.04
  -8  -4   1    0.19    0.04
  -8   4   1    0.19    0.06
  -7  -4   1    0.03    0.03
  -7  -4   1    0.06    0.02
   7  -4  -1    0.05    0.02
  -7   4   1    0.01    0.04
  -6  -4   1    0.19    0.03
   6  -4  -1    0.14    0.03
  -6  -4   1    0.16    0.04
  -6   4   1    0.11    0.04
   5  -4  -1   12.59    0.26
  -5  -4   1   12.90    0.25
  -5  -4   1   12.88    0.27
  -5   4   1   12.74    0.32
  -4  -4   1   13.57    0.28
   4  -4  -1   13.28    0.28
  -4  -4   1   13.82    0.25
  -4   4   1   13.47    0.32
  -3  -4   1    1.20    0.06
  -3  -4   1    1.11    0.04
   3  -4  -1    1.03    0.06
  -3   4   1    1.03    0.07
  -2  -4   1    0.16    0.01
  -2  -4   1    0.13    0.03
  -2   4   1    0.15    0.03
  -1  -4   1    6.94    0.16
  -1  -4   1    7.39    0.15
  -1   4   1    7.56    0.18
   0  -4  -1   26.13    0.49
   0  -4   1   25.53    0.44
   0   4  -1   25.66    0.47
  -1  -4  -1   41.97    0.71
  -1  -4  -1   42.33    0.74
   1  -4   1   41.64    0.69
  -1   4  -1   42.33    0.75
   2  -4   1    0.04    0.02
  -2  -4  -1    0.00    0.02
  -2  -4  -1    0.00    0.01
   2  -4   1   -0.01    0.01
  -2   4  -1   -0.02    0.01
  -3  -4  -1    2.60    0.10
  -3  -4  -1    2.72    0.08
   3  -4   1    2.69    0.10
  -3   4  -1    2.83    0.11
  -4  -4  -1    0.18    0.04
  -4  -4  -1    0.16    0.02
   4  -4   1    0.15    0.03
  -4   4  -1    0.12    0.03
  -5  -4  -1    0.41    0.04
   5  -4   1    0.53    0.05
  -5  -4  -1    0.44    0.05
  -5   4  -1    0.43    0.06
   6  -4   1   11.13    0.25
  -6  -4  -1   10.88    0.25
  -6  -4  -1   11.16    0.25
  -6   4  -1   11.07    0.31
  -7  -4  -1    3.07    0.13
  -7  -4  -1    3.34    0.12
   7  -4   1    3.24    0.12
  -7   4  -1    3.00    0.16
  -8  -4  -1    0.11    0.04
  -8  -4  -1    0.08    0.03
   8  -4   1    0.08    0.03
  -8   4  -1    0.09    0.05
  -8  -5   1    0.70    0.07
  -8   5   1    0.88    0.11
  -7  -5   1    0.65    0.06
   7  -5  -1    0.79    0.06
  -7   5   1    0.82    0.10
   6  -5  -1    1.27    0.07
  -6  -5   1    1.36    0.09
  -6   5   1    1.22    0.10
  -5  -5   1    0.40    0.05
   5  -5  -1    0.48    0.05
  -5   5   1    0.50    0.07
   4  -5  -1    1.65    0.08
  -4  -5   1    1.75    0.05
  -4  -5   1    1.90    0.09
  -4   5   1    1.86    0.11
  -3  -5   1    0.33    0.02
  -3  -5   1    0.33    0.04
   3  -5  -1    0.34    0.04
  -3   5   1    0.37    0.05
  -2  -5   1    0.12    0.03
  -2  -5   1    0.11    0.01
  -2   5   1    0.36    0.05
  -1  -5   1    0.09    0.03
  -1  -5   1    0.09    0.02
  -1   5   1    0.08    0.02
   0  -5  -1    1.31    0.07
   0  -5   1    1.24    0.06
   0  -5  -1    1.34    0.07
   0   5  -1    1.30    0.06
  -1  -5  -1    4.18    0.13
  -1  -5  -1    4.27    0.12
   1  -5   1    4.40    0.12
  -1   5  -1    4.23    0.13
  -2  -5  -1    0.65    0.04
   2  -5   1    0.64    0.05
   2  -5   1    0.67    0.06
  -2  -5  -1    0.60    0.05
  -2   5  -1    0.68    0.06
   3  -5   1    0.14    0.02
  -3  -5  -1    0.11    0.03
  -3  -5  -1    0.14    0.02
   3  -5   1    0.14    0.03
  -3   5  -1    0.12    0.04
  -4  -5  -1    1.64    0.07
  -4  -5  -1    1.49    0.09
   4  -5   1    1.64    0.06
   4  -5   1    1.71    0.09
  -4   5  -1    1.67    0.10
  -5  -5  -1    0.03    0.03
  -5  -5  -1    0.02    0.02
   5  -5   1    0.02    0.02
  -5   5  -1   -0.01    0.03
  -6  -5  -1    0.19    0.04
  -6  -5  -1    0.17    0.04
   6  -5   1    0.14    0.04
  -6   5  -1    0.19    0.05
  -7  -5  -1    0.00    0.03
   7  -5   1    0.02    0.03
  -7   5  -1    0.02    0.05
  -7  -6   1   -0.01    0.03
  -7   6   1    0.08    0.05
  -6  -6   1    0.09    0.04
   6  -6  -1    0.17    0.04
  -6   6   1    0.13    0.05
  -5  -6   1    2.36    0.11
   5  -6  -1    2.47    0.11
  -5   6   1    2.73    0.14
   4  -6  -1    2.39    0.11
  -4  -6   1    2.55    0.11
  -4   6   1    2.32    0.13
   3  -6  -1    0.53    0.06
  -3  -6   1    0.49    0.06
  -3   6   1    0.53    0.07
  -2  -6   1   -0.06    0.02
  -2   6   1    0.02    0.03
   1  -6  -1    0.62    0.06
   1  -6  -1    0.75    0.07
  -1  -6   1    0.55    0.06
  -1  -6   1    0.88    0.05
  -1   6   1    0.69    0.06
   0  -6   1    3.38    0.12
   0  -6   1    3.03    0.12
   0  -6  -1    3.51    0.13
   0  -6  -1    3.54    0.13
  -1  -6  -1    3.77    0.13
   1  -6   1    3.61    0.11
  -1  -6  -1    3.46    0.12
  -1   6  -1    3.74    0.13
  -2  -6  -1    2.39    0.11
   2  -6   1    2.11    0.11
   2  -6   1    2.25    0.08
  -2  -6  -1    2.17    0.08
  -2   6  -1    2.24    0.11
   3  -6   1    0.87    0.08
  -3  -6  -1    0.68    0.07
  -3  -6  -1    0.71    0.05
   3  -6   1    0.79    0.05
  -3   6  -1    0.87    0.08
  -4  -6  -1    0.71    0.07
   4  -6   1    0.82    0.08
  -4   6  -1    1.10    0.09
  -5  -6  -1    0.80    0.08
   5  -6   1    0.89    0.07
  -5   6  -1    0.82    0.09
  -6  -6  -1    7.58    0.22
   6  -6   1    7.42    0.21
  -6   6  -1    7.32    0.26
   5  -7  -1    0.32    0.05
  -5  -7   1    0.27    0.06
  -5   7   1    0.31    0.06
   4  -7  -1    0.36    0.06
  -4  -7   1    0.28    0.05
  -4   7   1    0.33    0.06
  -3  -7   1    0.11    0.04
   3  -7  -1    0.16    0.04
   3  -7  -1    0.09    0.04
  -3   7   1    0.12    0.04
  -2  -7   1    0.01    0.03
   2  -7  -1    0.20    0.04
  -2   7   1    0.09    0.04
   1  -7  -1   -0.03    0.03
   1  -7  -1    0.01    0.03
  -1  -7   1    0.03    0.03
   0  -7  -1    0.58    0.07
   0  -7  -1    0.50    0.05
   0  -7   1    0.65    0.06
  -1  -7  -1    0.82    0.06
  -1  -7  -1    0.86    0.08
   1  -7   1    0.81    0.07
  -1   7  -1    0.90    0.07
   2  -7   1    0.02    0.02
   2  -7   1    0.01    0.03
  -2  -7  -1    0.01    0.03
  -2   7  -1    0.06    0.03
  -3  -7  -1    0.00    0.03
   3  -7   1    0.01    0.02
   3  -7   1    0.01    0.03
  -3   7  -1    0.01    0.03
  -4  -7  -1    0.08    0.04
   4  -7   1    0.13    0.04
  -4   7  -1    0.09    0.04
   5  -7   1    0.10    0.04
  -5  -7  -1    0.07    0.04
  -5   7  -1    0.06    0.04
   2  -8  -1   -0.03    0.02
  -2  -8   1   -0.06    0.03
   2  -8  -1   -0.02    0.03
  -1  -8   1    0.00    0.04
   1  -8  -1    0.13    0.04
   0  -8  -1    1.52    0.10
   0  -8   1    1.44    0.10
  -1  -8  -1    1.66    0.10
   1  -8   1    1.57    0.09
   2  -8   1    0.24    0.06
  -2  -8  -1    0.35    0.06
   2  -8   1    0.26    0.05
 -10   0   2    0.40    0.07
 -10   0   2    0.46    0.05
  -9   0   2    1.33    0.10
  -9   0   2    1.35    0.07
  -8   0   2    0.07    0.03
  -8   0   2    0.11    0.03
  -7   0   2    1.24    0.08
  -7   0   2    1.28    0.06
  -6   0   2    7.06    0.16
  -6   0   2    6.98    0.19
  -5   0   2    1.02    0.06
  -5   0   2    1.17    0.05
  -4   0   2  124.42    2.12
  -4   0   2  128.84    2.30
  -3   0   2    2.51    0.06
  -3   0   2    2.50    0.08
  -2   0   2   40.87    0.70
  -2   0   2   39.95    0.67
   1   0  -2    8.10    0.16
   1   0  -2    8.16    0.15
  -1   0   2    8.06    0.14
  -1   0   2    8.28    0.14
   0   0   2   47.96    0.89
   0   0  -2   49.73    0.89
   0   0   2   49.90    0.83
   1   0   2    2.52    0.06
  -1   0  -2    2.54    0.06
  -2   0  -2   23.49    0.38
  -2   0  -2   23.83    0.42
   2   0   2   23.70    0.42
  -3   0  -2   82.24    1.44
  -3   0  -2   81.66    1.33
  -4   0  -2    1.61    0.05
  -4   0  -2    1.68    0.07
  -5   0  -2   12.07    0.27
  -5   0  -2   12.28    0.22
  -6   0  -2   42.23    0.78
  -6   0  -2   41.91    0.68
  -7   0  -2   22.47    0.39
  -7   0  -2   22.70    0.48
  -8   0  -2    0.22    0.03
  -8   0  -2    0.22    0.05
  -9   0  -2    0.10    0.04
 -10  -1   2    0.02    0.02
 -10  -1   2    0.07    0.04
 -10   1   2    0.02    0.04
 -10   1   2    0.02    0.02
  -9  -1   2    2.36    0.10
  -9  -1   2    2.49    0.13
  -9   1   2    2.11    0.13
  -9   1   2    2.46    0.10
  -8  -1   2    0.21    0.04
  -8  -1   2    0.20    0.03
  -8   1   2    0.27    0.03
  -8   1   2    0.24    0.05
  -7  -1   2    0.02    0.02
  -7  -1   2   -0.02    0.02
  -7   1   2    0.02    0.03
  -7   1   2    0.03    0.02
  -6  -1   2    0.43    0.04
  -6  -1   2    0.47    0.05
  -6   1   2    0.41    0.06
  -6   1   2    0.42    0.04
  -5  -1   2   15.84    0.29
  -5  -1   2   16.28    0.32
  -5   1   2   16.27    0.35
  -5   1   2   15.91    0.29
  -4  -1   2  103.18    1.78
  -4  -1   2  104.76    1.69
  -4   1   2   98.12    1.77
  -4   1   2  100.22    1.74
  -4   1   2  111.10    1.79
  -3  -1   2  116.17    2.04
  -3  -1   2  116.39    1.90
   3  -1  -2  115.76    1.96
  -3   1   2  118.90    2.07
  -3   1   2  115.71    1.95
  -2  -1   2   44.15    0.73
  -2  -1   2   43.80    0.76
  -2   1   2   43.05    0.77
  -2   1   2   43.92    0.70
   2   1  -2   45.15    0.74
  -1  -1   2    3.37    0.07
  -1  -1   2    3.41    0.07
   1   1  -2    3.48    0.07
   0  -1   2    5.17    0.11
   0  -1   2    5.19    0.09
   0  -1  -2    5.13    0.11
   0   1  -2    5.32    0.10
   0   1  -2    5.31    0.09
   1  -1   2   15.74    0.25
  -1  -1  -2   15.90    0.29
   1  -1   2   15.74    0.29
  -1   1  -2   15.94    0.25
  -1   1  -2   15.99    0.29
  -2  -1  -2    0.08    0.01
   2  -1   2    0.07    0.01
  -2  -1  -2    0.07    0.01
  -2   1  -2    0.11    0.02
  -3  -1  -2    0.70    0.04
   3  -1   2    0.71    0.04
  -3  -1  -2    0.76    0.04
  -3   1  -2    0.79    0.05
  -3   1  -2    0.73    0.02
  -4  -1  -2    0.02    0.01
   4  -1   2    0.01    0.01
  -4  -1  -2   -0.01    0.02
  -4   1  -2    0.03    0.01
  -4   1  -2    0.02    0.02
   5  -1   2    9.42    0.21
  -5  -1  -2    9.29    0.19
  -5  -1  -2    9.32    0.22
  -5   1  -2    9.35    0.23
  -5   1  -2    9.16    0.16
  -6  -1  -2    7.61    0.20
  -6  -1  -2    7.72    0.17
  -6   1  -2    7.59    0.21
  -6   1  -2    7.57    0.15
  -7  -1  -2   33.22    0.56
  -7  -1  -2   32.58    0.64
  -7   1  -2   32.49    0.66
  -7   1  -2   32.86    0.54
  -8  -1  -2    0.00    0.02
  -8  -1  -2   -0.02    0.03
  -8   1  -2   -0.01    0.03
  -9  -1  -2    1.00    0.06
  -9  -1  -2    0.88    0.09
  -9   1  -2    0.84    0.09
 -10  -2   2    0.11    0.03
 -10  -2   2    0.21    0.05
 -10   2   2    0.18    0.06
  -9  -2   2    1.92    0.09
  -9  -2   2    1.79    0.11
  -9   2   2    2.03    0.09
  -9   2   2    1.86    0.12
  -8  -2   2    0.07    0.03
  -8  -2   2    0.01    0.02
  -8   2   2    0.05    0.02
  -8   2   2    0.06    0.04
  -7  -2   2    1.69    0.08
  -7  -2   2    1.72    0.09
  -7   2   2    1.74    0.11
  -7   2   2    1.75    0.07
  -6  -2   2    0.70    0.05
  -6  -2   2    0.64    0.05
  -6   2   2    0.50    0.06
  -6   2   2    0.69    0.05
   5  -2  -2    1.62    0.05
  -5  -2   2    1.70    0.07
  -5  -2   2    1.67    0.07
  -5   2   2    1.65    0.06
  -5   2   2    1.68    0.09
  -4  -2   2   25.43    0.45
  -4  -2   2   25.20    0.44
   4  -2  -2   25.44    0.44
  -4   2   2   25.86    0.43
  -4   2   2   25.00    0.50
  -3  -2   2    8.99    0.18
  -3  -2   2    8.82    0.17
   3  -2  -2    8.76    0.17
  -3   2   2    8.91    0.18
   3   2  -2    9.44    0.16
  -3   2   2    8.72    0.21
  -2  -2   2    0.32    0.03
  -2   2   2    0.29    0.03
  -1  -2   2   34.39    0.58
  -1  -2   2   34.86    0.56
  -1   2   2   35.11    0.62
   1   2  -2   35.03    0.58
   0  -2   2    2.05    0.07
   0  -2   2    2.10    0.05
   0  -2  -2    2.09    0.07
   0   2  -2    2.09    0.05
   1  -2   2   31.63    0.51
   1  -2   2   31.94    0.57
  -1  -2  -2   32.11    0.56
  -1   2  -2   32.32    0.56
  -2  -2  -2   15.60    0.29
   2  -2   2   15.39    0.30
  -2   2  -2   14.98    0.30
   3  -2   2    3.55    0.10
  -3  -2  -2    3.53    0.09
  -3  -2  -2    3.50    0.10
  -3   2  -2    3.56    0.11
  -4  -2  -2    0.05    0.02
  -4  -2  -2    0.04    0.02
   4  -2   2    0.04    0.02
  -4   2  -2    0.04    0.02
  -5  -2  -2    0.69    0.06
   5  -2   2    0.74    0.05
  -5  -2  -2    0.64    0.05
  -5   2  -2    0.66    0.06
  -6  -2  -2   51.36    0.84
   6  -2   2   50.32    0.90
  -6  -2  -2   49.08    0.91
  -6   2  -2   50.62    0.79
  -6   2  -2   50.71    0.94
  -7  -2  -2   24.01    0.44
  -7  -2  -2   23.89    0.49
   7  -2   2   23.59    0.48
  -7   2  -2   24.44    0.52
  -8  -2  -2    0.03    0.03
  -8  -2  -2    0.07    0.03
  -8   2  -2    0.11    0.05
  -9  -2  -2    0.11    0.03
  -9  -2  -2    0.06    0.04
  -9   2  -2    0.04    0.04
  -9  -3   2    1.87    0.10
  -9  -3   2    1.89    0.10
  -9   3   2    2.03    0.14
  -8  -3   2    1.30    0.08
  -8  -3   2    1.26    0.08
  -8   3   2    1.41    0.07
  -8   3   2    1.35    0.11
   7  -3  -2    0.79    0.04
  -7  -3   2    0.78    0.06
  -7  -3   2    0.64    0.06
  -7   3   2    0.54    0.07
  -7   3   2    0.65    0.05
  -6  -3   2    1.16    0.07
   6  -3  -2    1.15    0.05
  -6  -3   2    1.11    0.06
  -6   3   2    1.11    0.06
  -6   3   2    1.13    0.09
  -5  -3   2    0.00    0.02
   5  -3  -2    0.00    0.01
  -5  -3   2   -0.01    0.01
  -5   3   2   -0.02    0.02
  -5   3   2   -0.01    0.01
  -4  -3   2   30.70    0.53
   4  -3  -2   30.34    0.55
  -4  -3   2   31.32    0.53
  -4   3   2   31.56    0.61
  -3  -3   2    6.60    0.15
  -3   3   2    6.42    0.18
  -2  -3   2    0.07    0.02
  -2   3   2    0.08    0.02
  -1  -3   2    5.55    0.10
  -1  -3   2    5.50    0.12
   1   3  -2    5.48    0.10
  -1   3   2    5.42    0.14
   0  -3  -2    9.84    0.21
   0  -3   2    9.34    0.18
   0   3  -2    9.40    0.19
  -1  -3  -2    0.19    0.02
   1  -3   2    0.16    0.02
   1  -3   2    0.14    0.03
  -1   3  -2    0.18    0.02
   2  -3   2   20.68    0.34
   2  -3   2   20.80    0.40
  -2  -3  -2   21.54    0.39
  -2  -3  -2   21.03    0.38
  -2   3  -2   21.06    0.40
  -3  -3  -2    1.75    0.06
  -3  -3  -2    1.76    0.07
   3  -3   2    1.80    0.07
  -3   3  -2    1.57    0.08
  -4  -3  -2    5.54    0.14
  -4  -3  -2    5.78    0.15
   4  -3   2    5.62    0.15
  -4   3  -2    5.37    0.16
  -5  -3  -2    9.97    0.23
   5  -3   2   10.18    0.23
  -5  -3  -2    9.83    0.22
  -5   3  -2   10.33    0.26
   6  -3   2    1.29    0.08
  -6  -3  -2    1.20    0.08
  -6  -3  -2    1.18    0.08
  -6   3  -2    1.11    0.09
  -7  -3  -2   30.54    0.55
   7  -3   2   29.28    0.58
  -7  -3  -2   29.98    0.59
  -7   3  -2   30.09    0.64
  -8  -3  -2    0.10    0.04
   8  -3   2    0.14    0.04
  -8  -3  -2    0.15    0.04
  -8   3  -2    0.08    0.05
  -9  -4   2    1.02    0.09
  -9   4   2    1.05    0.12
  -8  -4   2    0.02    0.03
  -8   4   2    0.02    0.04
  -7  -4   2    0.67    0.06
   7  -4  -2    0.67    0.05
  -7   4   2    0.74    0.09
  -6  -4   2    0.41    0.04
  -6  -4   2    0.41    0.05
   6  -4  -2    0.38    0.04
  -6   4   2    0.41    0.07
  -5  -4   2    1.88    0.09
   5  -4  -2    1.72    0.07
  -5  -4   2    1.82    0.06
  -5   4   2    1.81    0.10
   4  -4  -2    5.73    0.14
  -4  -4   2    5.67    0.15
  -4   4   2    5.68    0.18
  -3  -4   2    1.55    0.07
  -3   4   2    1.53    0.08
  -2  -4   2    0.01    0.02
  -2   4   2    0.07    0.03
  -1  -4   2    6.89    0.15
   1   4  -2    6.91    0.14
  -1   4   2    6.97    0.18
   0  -4   2    0.05    0.02
   0  -4  -2    0.06    0.02
   0   4  -2    0.05    0.02
   1  -4   2   16.17    0.29
   1  -4   2   16.32    0.35
  -1  -4  -2   16.71    0.32
  -1   4  -2   16.40    0.33
   2  -4   2    1.73    0.05
  -2  -4  -2    1.78    0.08
   2  -4   2    1.91    0.08
  -2  -4  -2    1.70    0.07
  -2   4  -2    1.96    0.08
  -3  -4  -2    0.06    0.02
   3  -4   2    0.05    0.02
  -3  -4  -2    0.07    0.02
   3  -4   2    0.06    0.01
  -3   4  -2    0.06    0.03
   4  -4   2    1.14    0.03
   4  -4   2    1.29    0.07
  -4  -4  -2    1.18    0.07
  -4  -4  -2    1.17    0.06
  -4   4  -2    1.22    0.08
  -5  -4  -2    0.27    0.04
   5  -4   2    0.35    0.04
  -5  -4  -2    0.38    0.04
  -5   4  -2    0.37    0.06
   6  -4   2   32.95    0.62
  -6  -4  -2   33.17    0.61
  -6  -4  -2   32.36    0.59
  -6   4  -2   31.43    0.67
  -7  -4  -2   10.38    0.25
  -7  -4  -2   10.62    0.26
   7  -4   2   10.52    0.25
  -7   4  -2   10.31    0.31
  -8  -4  -2    0.01    0.03
  -8  -4  -2    0.01    0.03
   8  -4   2   -0.02    0.03
  -8   4  -2    0.03    0.04
  -8  -5   2    0.72    0.07
  -8   5   2    0.60    0.09
  -7  -5   2    0.01    0.03
  -7   5   2    0.01    0.03
  -6  -5   2    0.13    0.03
   6  -5  -2    0.23    0.03
  -6   5   2    0.21    0.05
   5  -5  -2    0.22    0.03
  -5  -5   2    0.20    0.04
  -5   5   2    0.16    0.05
  -4  -5   2    8.55    0.21
   4  -5  -2    8.80    0.21
  -4   5   2    8.22    0.24
  -3  -5   2    5.47    0.15
  -3   5   2    5.19    0.17
  -2  -5   2    0.71    0.06
  -2   5   2    0.72    0.07
  -1  -5   2    0.35    0.03
   1  -5  -2    0.29    0.04
  -1  -5   2    0.35    0.04
   0  -5   2    0.10    0.02
   0  -5  -2    0.07    0.02
   0   5  -2    0.06    0.02
  -1  -5  -2    1.48    0.08
   1  -5   2    1.56    0.06
  -1  -5  -2    1.53    0.07
   1  -5   2    1.53    0.09
  -1   5  -2    1.44    0.07
  -2  -5  -2    0.21    0.03
   2  -5   2    0.21    0.04
  -2  -5  -2    0.17    0.03
   2  -5   2    0.24    0.03
  -2   5  -2    0.27    0.04
   3  -5   2    0.52    0.04
  -3  -5  -2    0.52    0.04
  -3  -5  -2    0.45    0.05
   3  -5   2    0.47    0.05
  -3   5  -2    0.52    0.06
   4  -5   2    0.02    0.02
  -4  -5  -2    0.01    0.03
  -4  -5  -2    0.00    0.02
  -4   5  -2   -0.01    0.02
  -5  -5  -2    1.82    0.08
  -5  -5  -2    1.73    0.10
   5  -5   2    1.75    0.09
  -5   5  -2    1.47    0.10
  -6  -5  -2    2.04    0.11
   6  -5   2    1.78    0.10
  -6  -5  -2    1.88    0.09
  -6   5  -2    2.04    0.13
  -7  -5  -2    9.31    0.25
   7  -5   2    9.14    0.24
  -7  -5  -2    9.28    0.24
  -7   5  -2    9.14    0.30
  -7  -6   2    0.01    0.03
  -7   6   2    0.05    0.04
   6  -6  -2    0.73    0.06
  -6  -6   2    0.59    0.07
  -6   6   2    0.73    0.09
  -5  -6   2    0.44    0.06
   5  -6  -2    0.48    0.06
  -5   6   2    0.50    0.08
  -4  -6   2    4.81    0.16
   4  -6  -2    4.97    0.16
  -4   6   2    5.09    0.19
  -3  -6   2    0.02    0.03
  -3   6   2    0.08    0.03
  -2  -6   2    0.61    0.06
  -2   6   2    0.72    0.07
   1  -6  -2    0.01    0.02
  -1  -6   2   -0.05    0.03
   0  -6  -2    0.50    0.06
   0  -6   2    0.56    0.05
   0  -6  -2    0.56    0.06
   0   6  -2    0.55    0.05
   1  -6   2    0.17    0.03
   1  -6   2    0.19    0.05
  -1  -6  -2    0.16    0.03
  -1  -6  -2    0.17    0.04
  -1   6  -2    0.18    0.03
   2  -6   2    0.23    0.05
  -2  -6  -2    0.28    0.05
  -2  -6  -2    0.26    0.03
   2  -6   2    0.34    0.04
  -2   6  -2    0.40    0.05
  -3  -6  -2    0.58    0.05
   3  -6   2    0.62    0.05
  -3  -6  -2    0.51    0.06
   3  -6   2    0.60    0.07
  -3   6  -2    0.76    0.08
  -4  -6  -2    0.05    0.03
  -4  -6  -2    0.08    0.03
   4  -6   2    0.10    0.04
  -4   6  -2    0.16    0.04
   5  -6   2    1.65    0.10
  -5  -6  -2    1.58    0.10
  -5   6  -2    1.59    0.12
  -6  -6  -2    9.49    0.26
   6  -6   2    9.78    0.26
  -6   6  -2    9.77    0.31
   5  -7  -2    0.01    0.03
  -5  -7   2    0.02    0.04
  -5   7   2   -0.04    0.03
  -4  -7   2    1.67    0.10
   4  -7  -2    1.41    0.10
  -4   7   2    1.44    0.11
  -3  -7   2    1.96    0.11
  -3   7   2    1.92    0.12
   2  -7  -2    0.13    0.04
  -2  -7   2    0.17    0.04
   1  -7  -2    0.36    0.06
  -1  -7   2    0.35    0.05
   1  -7  -2    0.35    0.05
   0  -7  -2    0.25    0.04
   0  -7   2    0.18    0.04
   0  -7  -2    0.20    0.04
  -1  -7  -2    0.26    0.04
   1  -7   2    0.35    0.05
   1  -7   2    0.46    0.07
  -1  -7  -2    0.40    0.06
   2  -7   2    0.01    0.02
   2  -7   2   -0.01    0.03
  -2  -7  -2   -0.02    0.03
  -2   7  -2   -0.01    0.03
   3  -7   2    0.02    0.03
  -3  -7  -2    0.00    0.03
  -3   7  -2    0.02    0.03
   4  -7   2    0.01    0.03
  -4  -7  -2    0.03    0.04
  -4   7  -2    0.01    0.03
   2  -8  -2   -0.07    0.03
  -2  -8   2   -0.03    0.04
   2  -8  -2    0.05    0.03
   1  -8  -2    0.02    0.03
  -1  -8   2   -0.05    0.03
   1  -8  -2    0.00    0.04
   0  -8   2   -0.06    0.03
   0  -8  -2    0.04    0.04
  -1  -8  -2    0.20    0.05
   1  -8   2    0.18    0.04
 -10   0   3    0.09    0.03
 -10   0   3    0.07    0.04
  -9   0   3    1.61    0.11
  -9   0   3    1.59    0.08
  -8   0   3    1.25    0.07
  -8   0   3    1.13    0.08
  -7   0   3    5.01    0.13
  -7   0   3    5.21    0.17
  -6   0   3    2.08    0.09
  -6   0   3    2.21    0.08
  -5   0   3    6.35    0.14
  -5   0   3    6.03    0.16
  -4   0   3   44.38    0.80
  -4   0   3   45.23    0.73
  -3   0   3   18.83    0.33
  -3   0   3   19.26    0.36
  -2   0   3   87.35    1.58
  -2   0   3   86.82    1.50
  -2   0   3   87.51    1.48
  -1   0   3   29.52    0.54
   1   0  -3   29.33    0.52
  -1   0   3   29.76    0.48
   0   0   3  109.88    1.96
   0   0  -3  114.13    1.97
   0   0   3  112.72    1.82
   1   0   3   19.47    0.36
  -1   0  -3   20.20    0.36
   2   0   3   26.16    0.47
  -2   0  -3   26.51    0.47
  -3   0  -3    0.09    0.01
  -3   0  -3    0.14    0.03
   3   0   3    0.08    0.02
  -4   0  -3    0.37    0.03
  -4   0  -3    0.34    0.04
  -5   0  -3    1.18    0.07
  -5   0  -3    1.09    0.04
  -6   0  -3    1.01    0.05
  -6   0  -3    0.86    0.07
  -7   0  -3    8.87    0.18
  -7   0  -3    8.52    0.24
  -8   0  -3    0.82    0.09
  -9   0  -3    0.12    0.05
 -10  -1   3    0.19    0.05
 -10  -1   3    0.25    0.04
 -10   1   3    0.28    0.07
 -10   1   3    0.30    0.04
  -9  -1   3    3.48    0.12
  -9  -1   3    3.80    0.16
  -9   1   3    3.62    0.16
  -9   1   3    3.78    0.12
  -8  -1   3    9.36    0.25
  -8  -1   3    9.16    0.22
  -8   1   3    9.25    0.27
  -8   1   3    9.22    0.21
  -7  -1   3    0.36    0.05
  -7  -1   3    0.28    0.04
  -7   1   3    0.19    0.03
  -7   1   3    0.21    0.05
  -6  -1   3    0.03    0.02
  -6  -1   3    0.01    0.02
  -6   1   3    0.03    0.02
  -6   1   3    0.03    0.02
  -5  -1   3    0.46    0.04
  -5  -1   3    0.45    0.04
  -5   1   3    0.52    0.04
  -5   1   3    0.44    0.05
  -4  -1   3    6.44    0.15
  -4  -1   3    6.41    0.14
  -4   1   3    6.71    0.14
  -3  -1   3    3.59    0.09
  -3  -1   3    3.59    0.09
  -3   1   3    3.52    0.09
  -3   1   3    3.74    0.11
   2  -1  -3   43.47    0.74
  -2  -1   3   43.02    0.69
  -2   1   3   44.37    0.76
  -2   1   3   42.91    0.70
   2   1  -3   42.47    0.74
  -1  -1   3   42.22    0.70
  -1  -1   3   42.05    0.73
   1  -1  -3   42.06    0.74
  -1   1   3   42.43    0.68
   1   1  -3   43.30    0.72
   0  -1   3   40.83    0.70
   0  -1  -3   40.26    0.71
   0  -1   3   40.92    0.66
   0   1  -3   40.56    0.69
  -1  -1  -3    7.85    0.16
   1  -1   3    7.75    0.16
   1  -1   3    7.89    0.13
  -1   1  -3    8.14    0.13
  -1   1  -3    7.86    0.16
  -2  -1  -3   87.00    1.50
   2  -1   3   87.86    1.61
  -2   1  -3   88.24    1.37
  -2   1  -3   87.40    1.55
  -3  -1  -3   47.00    0.77
   3  -1   3   47.51    0.83
  -3  -1  -3   47.39    0.83
  -3   1  -3   47.60    0.83
  -4  -1  -3    9.42    0.19
   4  -1   3    9.69    0.21
  -4  -1  -3    9.66    0.22
  -4   1  -3    9.44    0.16
  -4   1  -3    9.43    0.22
   5  -1   3    2.82    0.10
  -5  -1  -3    2.87    0.09
  -5  -1  -3    2.80    0.10
  -5   1  -3    2.78    0.11
  -5   1  -3    2.86    0.06
  -6  -1  -3    0.83    0.05
  -6  -1  -3    0.93    0.07
  -6   1  -3    0.90    0.03
  -6   1  -3    0.67    0.07
  -7  -1  -3    6.84    0.16
  -7  -1  -3    6.42    0.19
  -7   1  -3    6.63    0.21
  -8  -1  -3    0.89    0.06
  -8  -1  -3    0.90    0.09
  -8   1  -3    0.74    0.08
  -9  -1  -3    0.10    0.04
  -9   1  -3    0.06    0.04
 -10  -2   3    0.23    0.04
 -10  -2   3    0.32    0.06
 -10   2   3    0.31    0.07
 -10   2   3    0.21    0.04
  -9  -2   3    0.44    0.05
  -9  -2   3    0.65    0.07
  -9   2   3    0.63    0.06
  -9   2   3    0.74    0.09
  -8  -2   3    0.44    0.05
  -8  -2   3    0.51    0.06
  -8   2   3    0.34    0.06
  -8   2   3    0.38    0.04
  -7  -2   3    0.70    0.06
  -7  -2   3    0.71    0.06
  -7   2   3    0.68    0.08
  -7   2   3    0.66    0.05
  -6  -2   3    0.64    0.05
  -6   2   3    0.61    0.07
  -6   2   3    0.66    0.05
  -5  -2   3    0.07    0.02
  -5  -2   3    0.10    0.02
  -5   2   3    0.09    0.02
  -5   2   3    0.08    0.03
  -4  -2   3    8.50    0.17
   4  -2  -3    8.50    0.15
  -4  -2   3    8.47    0.18
  -4   2   3    8.59    0.18
  -3  -2   3    0.36    0.03
  -3  -2   3    0.35    0.02
  -3   2   3    0.29    0.04
   3   2  -3    0.40    0.02
  -3   2   3    0.31    0.03
  -2  -2   3    6.98    0.14
   2   2  -3    7.03    0.12
  -2   2   3    6.83    0.15
   2   2  -3    6.91    0.13
  -1  -2   3    5.11    0.13
  -1  -2   3    5.08    0.11
   1  -2  -3    5.30    0.14
   1   2  -3    5.27    0.10
   0  -2  -3    4.01    0.11
   0  -2   3    4.16    0.11
   0  -2   3    4.06    0.08
   0   2  -3    4.15    0.09
  -1  -2  -3    3.90    0.10
   1  -2   3    3.88    0.10
   1  -2   3    3.84    0.07
  -1   2  -3    3.88    0.10
   2  -2   3    0.12    0.02
  -2  -2  -3    0.16    0.02
  -2   2  -3    0.11    0.02
   3  -2   3    5.75    0.14
  -3  -2  -3    5.47    0.14
  -3  -2  -3    5.43    0.13
  -3   2  -3    5.60    0.15
   4  -2   3    6.49    0.16
  -4  -2  -3    6.62    0.16
  -4  -2  -3    6.38    0.15
  -4   2  -3    5.95    0.17
  -5  -2  -3    1.02    0.06
   5  -2   3    1.06    0.06
  -5  -2  -3    1.09    0.06
  -5   2  -3    0.97    0.07
  -6  -2  -3    2.56    0.11
  -6  -2  -3    2.25    0.09
   6  -2   3    2.46    0.10
  -6   2  -3    2.26    0.11
   7  -2   3    2.74    0.12
  -7  -2  -3    2.54    0.11
  -7  -2  -3    2.82    0.10
  -7   2  -3    2.55    0.13
  -8  -2  -3    0.74    0.06
  -8  -2  -3    0.68    0.07
  -8   2  -3    0.52    0.07
  -9  -3   3    3.00    0.12
  -9   3   3    3.30    0.12
  -9   3   3    2.93    0.16
  -8  -3   3    4.61    0.15
  -8  -3   3    4.54    0.15
  -8   3   3    4.58    0.14
  -8   3   3    4.42    0.19
  -7  -3   3    0.12    0.03
  -7  -3   3    0.13    0.03
  -7   3   3    0.13    0.03
  -7   3   3    0.07    0.04
  -6  -3   3    1.53    0.08
   6  -3  -3    1.45    0.05
  -6  -3   3    1.58    0.07
  -6   3   3    1.42    0.09
  -6   3   3    1.52    0.07
  -5  -3   3    0.04    0.02
  -5  -3   3    0.04    0.01
   5  -3  -3    0.05    0.01
  -5   3   3   -0.01    0.02
  -5   3   3    0.05    0.02
   4  -3  -3    8.38    0.17
  -4  -3   3    8.16    0.15
  -4  -3   3    8.51    0.18
  -4   3   3    8.54    0.22
  -4   3   3    8.52    0.19
   4   3  -3    8.24    0.15
  -3  -3   3    1.30    0.06
  -3   3   3    1.35    0.07
  -2  -3   3    1.88    0.06
  -2   3   3    1.79    0.08
  -1  -3   3    2.41    0.07
   1  -3  -3    2.21    0.09
  -1  -3   3    2.50    0.05
   1   3  -3    2.34    0.06
   0  -3   3   11.34    0.25
   0  -3  -3   11.35    0.24
   0  -3   3   11.32    0.20
   0   3  -3   11.32    0.22
   1  -3   3   13.63    0.23
  -1  -3  -3   14.17    0.28
   1  -3   3   13.77    0.29
  -1   3  -3   13.13    0.27
   2  -3   3   19.00    0.31
  -2  -3  -3   19.14    0.37
   2  -3   3   19.04    0.38
  -2   3  -3   19.81    0.38
  -3  -3  -3    2.91    0.09
  -3  -3  -3    2.92    0.10
   3  -3   3    2.94    0.10
  -3   3  -3    3.07    0.11
   4  -3   3    0.13    0.03
  -4  -3  -3    0.12    0.03
  -4  -3  -3    0.13    0.03
  -4   3  -3    0.11    0.03
   5  -3   3    0.20    0.03
  -5  -3  -3    0.18    0.03
  -5  -3  -3    0.17    0.03
  -5   3  -3    0.20    0.04
  -6  -3  -3    1.32    0.08
  -6  -3  -3    1.24    0.08
   6  -3   3    1.14    0.08
  -6   3  -3    1.15    0.09
  -7  -3  -3    3.73    0.13
   7  -3   3    3.64    0.13
  -7  -3  -3    3.70    0.14
  -7   3  -3    3.77    0.17
   8  -3   3    0.05    0.03
  -8  -3  -3    0.04    0.03
  -8   3  -3    0.03    0.04
  -9  -4   3    0.39    0.06
  -9   4   3    0.48    0.08
  -8  -4   3    0.00    0.03
  -8   4   3    0.00    0.03
  -7  -4   3    0.15    0.04
  -7   4   3    0.10    0.04
   6  -4  -3    0.54    0.04
  -6  -4   3    0.44    0.05
  -6   4   3    0.42    0.06
   5  -4  -3    0.60    0.04
  -5   4   3    0.48    0.06
   4  -4  -3    1.17    0.06
  -4  -4   3    1.12    0.07
  -4   4   3    1.10    0.08
  -3  -4   3    0.04    0.02
  -3   4   3    0.03    0.02
  -2  -4   3    0.59    0.04
  -2   4   3    0.50    0.05
   1  -4  -3    1.18    0.07
  -1  -4   3    1.12    0.05
   1   4  -3    1.19    0.04
   0  -4   3    0.04    0.02
   0  -4   3    0.04    0.02
   0  -4  -3    0.06    0.02
   0   4  -3    0.07    0.02
   1  -4   3    0.15    0.03
   1  -4   3    0.12    0.02
  -1  -4  -3    0.11    0.02
  -1   4  -3    0.15    0.03
   2  -4   3    0.76    0.06
   2  -4   3    0.72    0.03
  -2  -4  -3    0.63    0.05
  -2  -4  -3    0.73    0.05
  -2   4  -3    0.70    0.06
   3  -4   3    4.50    0.08
  -3  -4  -3    4.43    0.12
   3  -4   3    4.62    0.14
  -3  -4  -3    4.62    0.14
  -3   4  -3    4.49    0.15
   4  -4   3    1.21    0.07
  -4  -4  -3    1.24    0.08
  -4  -4  -3    1.16    0.06
  -4   4  -3    1.09    0.08
  -5  -4  -3    1.31    0.08
  -5  -4  -3    1.16    0.07
   5  -4   3    1.15    0.07
  -5   4  -3    1.19    0.09
   6  -4   3    1.38    0.08
  -6  -4  -3    1.31    0.09
  -6  -4  -3    1.23    0.08
  -6   4  -3    1.27    0.10
  -7  -4  -3    1.30    0.09
  -7  -4  -3    1.34    0.09
   7  -4   3    1.25    0.09
  -7   4  -3    1.22    0.12
  -8  -5   3    3.88    0.15
  -8   5   3    3.82    0.19
  -7  -5   3    0.07    0.03
  -7   5   3    0.07    0.05
  -6  -5   3    0.03    0.03
   6  -5  -3    0.02    0.02
  -6   5   3    0.00    0.03
  -5  -5   3    0.24    0.04
   5  -5  -3    0.27    0.04
  -5   5   3    0.23    0.05
  -4  -5   3    0.06    0.03
   4  -5  -3    0.03    0.02
  -4   5   3    0.09    0.04
  -3  -5   3    0.21    0.04
  -3   5   3    0.13    0.04
  -2  -5   3    0.80    0.06
  -2   5   3    0.86    0.07
  -1  -5   3    0.66    0.05
   1  -5  -3    0.65    0.06
   1   5  -3    0.65    0.03
   0  -5  -3    1.57    0.08
   0  -5   3    1.33    0.09
   0  -5   3    1.43    0.06
   0   5  -3    1.50    0.06
   1  -5   3    0.41    0.05
   1  -5   3    0.37    0.03
  -1  -5  -3    0.34    0.04
  -1   5  -3    0.42    0.04
  -2  -5  -3    8.21    0.19
  -2  -5  -3    8.14    0.21
   2  -5   3    7.98    0.16
   2  -5   3    8.05    0.22
  -2   5  -3    7.91    0.21
  -3  -5  -3    4.83    0.16
   3  -5   3    4.94    0.10
  -3  -5  -3    5.03    0.14
   3  -5   3    5.20    0.16
  -3   5  -3    5.04    0.17
   4  -5   3    0.00    0.02
  -4  -5  -3   -0.01    0.02
  -4  -5  -3    0.02    0.03
  -4   5  -3    0.01    0.03
   5  -5   3    0.75    0.07
  -5  -5  -3    0.80    0.06
  -5   5  -3    0.71    0.08
  -6  -5  -3    0.19    0.04
   6  -5   3    0.17    0.04
  -6  -5  -3    0.15    0.04
  -6   5  -3    0.07    0.04
   7  -5   3    1.08    0.09
  -7  -5  -3    1.06    0.08
  -7  -5  -3    0.98    0.09
  -7   5  -3    1.23    0.13
  -7  -6   3    0.27    0.05
  -7   6   3    0.28    0.07
  -6  -6   3    0.16    0.04
  -6   6   3    0.16    0.06
  -5  -6   3    0.01    0.03
   5  -6  -3    0.03    0.02
  -5   6   3    0.03    0.03
   4  -6  -3    0.70    0.07
  -4  -6   3    0.60    0.06
  -4   6   3    0.62    0.08
  -3  -6   3    0.21    0.04
  -3   6   3    0.34    0.06
   2  -6  -3    1.39    0.10
  -2  -6   3    1.40    0.08
   1  -6  -3    0.71    0.07
  -1  -6   3    0.66    0.06
   0  -6   3    1.84    0.08
   0  -6  -3    1.71    0.09
   0  -6   3    1.75    0.10
   0   6  -3    1.75    0.07
   1  -6   3    0.38    0.06
  -1  -6  -3    0.52    0.06
   1  -6   3    0.58    0.05
  -1  -6  -3    0.58    0.06
  -1   6  -3    0.69    0.06
  -2  -6  -3    4.13    0.15
   2  -6   3    4.47    0.16
   2  -6   3    4.16    0.11
  -2  -6  -3    4.02    0.13
  -2   6  -3    4.27    0.15
   3  -6   3    0.12    0.04
  -3  -6  -3    0.09    0.03
  -3  -6  -3    0.06    0.03
  -3   6  -3    0.09    0.04
  -4  -6  -3    0.08    0.04
   4  -6   3    0.05    0.03
  -4  -6  -3    0.03    0.02
  -4   6  -3    0.10    0.04
   5  -6   3    0.04    0.03
  -5  -6  -3    0.02    0.03
  -5  -6  -3   -0.02    0.03
  -5   6  -3    0.05    0.04
   5  -7  -3    0.08    0.03
  -5  -7   3    0.07    0.04
  -5   7   3    0.03    0.04
  -4  -7   3    0.11    0.04
   4  -7  -3    0.09    0.04
  -4   7   3    0.10    0.04
   3  -7  -3    0.01    0.03
  -3  -7   3    0.06    0.04
  -3   7   3    0.01    0.03
   2  -7  -3    0.23    0.05
  -2  -7   3    0.12    0.04
   1  -7  -3    0.37    0.06
  -1  -7   3    0.39    0.05
   0  -7  -3    0.02    0.03
   0  -7   3    0.03    0.03
   0  -7   3    0.03    0.03
   0  -7  -3    0.03    0.02
   1  -7   3    0.01    0.03
  -1  -7  -3    0.05    0.03
  -1  -7  -3    0.05    0.03
   1  -7   3    0.04    0.04
  -2  -7  -3    3.25    0.12
  -2  -7  -3    3.43    0.14
   2  -7   3    3.10    0.14
  -3  -7  -3    1.78    0.11
   3  -7   3    1.77    0.11
  -3   7  -3    1.84    0.11
  -4  -7  -3    0.01    0.03
   4  -7   3    0.12    0.04
  -4   7  -3    0.06    0.04
   1  -8  -3    0.09    0.04
   1  -8  -3    0.01    0.04
  -1  -8   3    0.01    0.03
   0  -8  -3    0.00    0.03
   0  -8   3    0.06    0.04
 -10   0   4    0.18    0.04
 -10   0   4    0.07    0.04
  -9   0   4    1.19    0.08
  -9   0   4    1.12    0.09
  -8   0   4    0.69    0.08
  -8   0   4    0.69    0.06
  -7   0   4    1.43    0.09
  -7   0   4    1.49    0.07
  -6   0   4   -0.02    0.02
  -6   0   4   -0.01    0.01
  -5   0   4    1.07    0.05
  -5   0   4    0.99    0.06
  -4   0   4    0.56    0.02
  -4   0   4    0.54    0.04
  -4   0   4    0.53    0.05
  -3   0   4   16.26    0.32
  -3   0   4   16.07    0.28
  -3   0   4   15.98    0.29
  -2   0   4    0.89    0.04
   2   0  -4    0.78    0.04
  -2   0   4    0.87    0.03
   1   0  -4   45.45    0.78
  -1   0   4   45.00    0.80
  -1   0   4   44.02    0.72
   0   0  -4    0.04    0.02
   0   0   4    0.13    0.02
   0   0   4    0.08    0.02
  -1   0  -4   53.46    0.92
   1   0   4   53.50    0.98
  -2   0  -4    6.60    0.15
   2   0   4    6.78    0.16
  -3   0  -4   20.62    0.40
   3   0   4   21.24    0.41
  -3   0  -4   20.82    0.35
  -4   0  -4    2.23    0.06
  -4   0  -4    2.21    0.09
  -5   0  -4    0.46    0.03
  -5   0  -4    0.29    0.04
  -6   0  -4    3.47    0.14
  -6   0  -4    3.68    0.09
  -7   0  -4    2.70    0.13
  -8   0  -4    0.51    0.07
 -10  -1   4    0.02    0.02
 -10  -1   4    0.00    0.03
 -10   1   4    0.03    0.02
 -10   1   4   -0.01    0.03
  -9  -1   4    0.96    0.09
  -9  -1   4    1.06    0.07
  -9   1   4    0.95    0.07
  -9   1   4    1.08    0.10
  -8  -1   4    3.18    0.11
  -8  -1   4    3.05    0.13
  -8   1   4    3.11    0.14
  -8   1   4    3.19    0.11
  -7  -1   4    0.11    0.03
  -7  -1   4    0.15    0.03
  -7   1   4    0.08    0.02
  -7   1   4    0.07    0.03
  -6  -1   4    0.11    0.03
  -6  -1   4    0.12    0.03
  -6   1   4    0.07    0.03
  -6   1   4    0.08    0.02
  -5  -1   4    5.88    0.15
  -5  -1   4    5.91    0.14
  -5   1   4    5.83    0.14
  -5   1   4    5.91    0.17
  -4  -1   4    2.66    0.08
  -4  -1   4    2.60    0.08
  -4   1   4    2.63    0.08
  -4   1   4    2.78    0.10
  -3  -1   4    4.74    0.11
  -3  -1   4    4.82    0.11
  -3  -1   4    4.70    0.11
   3   1  -4    4.47    0.11
  -3   1   4    4.76    0.13
  -3   1   4    4.75    0.11
  -2  -1   4   87.37    1.48
   2  -1  -4   88.23    1.51
  -2  -1   4   86.91    1.51
  -2   1   4   85.74    1.39
   2   1  -4   92.56    1.53
   1  -1  -4   59.03    1.04
  -1  -1   4   60.59    1.01
  -1  -1   4   59.25    1.08
  -1   1   4   61.24    0.97
   1   1  -4   60.72    1.07
   0  -1   4   24.34    0.44
   0  -1   4   24.11    0.40
   0  -1  -4   24.51    0.45
   0   1  -4   24.16    0.43
   1  -1   4    3.08    0.07
   1  -1   4    3.09    0.09
  -1  -1  -4    3.02    0.09
  -1   1  -4    3.08    0.09
  -2  -1  -4   32.93    0.60
   2  -1   4   33.51    0.60
  -2   1  -4   34.19    0.60
   3  -1   4   32.91    0.61
  -3  -1  -4   33.15    0.56
  -3  -1  -4   33.41    0.61
  -3   1  -4   33.97    0.53
  -3   1  -4   34.00    0.62
  -3   1  -4   34.10    0.53
   4  -1   4    0.66    0.05
  -4  -1  -4    0.65    0.04
  -4  -1  -4    0.72    0.05
  -4   1  -4    0.80    0.06
  -4   1  -4    0.66    0.02
   5  -1   4    0.59    0.05
  -5  -1  -4    0.65    0.05
  -5  -1  -4    0.60    0.06
  -5   1  -4    0.61    0.02
  -5   1  -4    0.71    0.07
  -6  -1  -4    0.42    0.04
  -6  -1  -4    0.38    0.05
  -6   1  -4    0.48    0.06
  -7  -1  -4    0.06    0.02
  -7  -1  -4    0.09    0.04
  -7   1  -4    0.08    0.04
  -8  -1  -4    0.89    0.09
  -8   1  -4    1.04    0.11
 -10  -2   4    0.40    0.06
 -10  -2   4    0.19    0.04
 -10   2   4    0.24    0.04
 -10   2   4    0.19    0.06
  -9  -2   4    0.84    0.07
  -9  -2   4    0.98    0.09
  -9   2   4    0.82    0.07
  -9   2   4    0.79    0.09
  -8  -2   4    0.07    0.03
  -8  -2   4    0.05    0.03
  -8   2   4    0.02    0.02
  -8   2   4    0.03    0.03
  -7  -2   4    0.17    0.03
  -7  -2   4    0.15    0.03
  -7   2   4    0.15    0.03
  -7   2   4    0.21    0.05
  -6  -2   4    0.55    0.05
  -6  -2   4    0.60    0.05
  -6   2   4    0.59    0.07
  -6   2   4    0.62    0.05
  -5  -2   4    4.19    0.12
  -5  -2   4    4.20    0.11
  -5   2   4    4.36    0.12
  -5   2   4    4.21    0.15
  -4  -2   4    0.23    0.03
  -4  -2   4    0.30    0.03
  -4   2   4    0.30    0.03
  -4   2   4    0.22    0.04
  -3  -2   4    0.27    0.03
  -3   2   4    0.35    0.03
  -3   2   4    0.43    0.05
   3   2  -4    0.42    0.02
   2  -2  -4    0.56    0.05
  -2  -2   4    0.51    0.03
  -2  -2   4    0.55    0.04
  -2   2   4    0.56    0.04
  -2   2   4    0.41    0.03
   2   2  -4    0.55    0.02
   1  -2  -4    0.11    0.02
  -1  -2   4    0.11    0.02
  -1  -2   4    0.10    0.02
   1   2  -4    0.13    0.02
   0  -2   4    3.67    0.08
   0  -2  -4    3.61    0.11
   0  -2   4    3.75    0.11
   0   2  -4    3.66    0.09
  -1  -2  -4    2.79    0.09
   1  -2   4    2.78    0.06
   1  -2   4    2.82    0.09
  -1   2  -4    2.88    0.08
  -2  -2  -4   25.37    0.47
   2  -2   4   25.06    0.47
  -2   2  -4   24.48    0.46
   3  -2   4    3.57    0.11
  -3  -2  -4    3.38    0.10
  -3  -2  -4    3.26    0.10
  -3   2  -4    3.24    0.11
  -4  -2  -4    2.11    0.08
  -4  -2  -4    2.15    0.09
   4  -2   4    2.15    0.09
  -4   2  -4    2.14    0.09
  -5  -2  -4    0.39    0.05
   5  -2   4    0.38    0.05
  -5  -2  -4    0.38    0.04
  -5   2  -4    0.40    0.05
  -6  -2  -4    0.00    0.02
  -6  -2  -4    0.02    0.03
   6  -2   4    0.02    0.02
  -6   2  -4    0.03    0.03
  -7  -2  -4    0.90    0.08
   7  -2   4    0.79    0.08
  -7  -2  -4    0.88    0.07
  -7   2  -4    0.83    0.09
  -8  -2  -4    0.03    0.04
  -8  -2  -4   -0.01    0.02
  -8   2  -4    0.01    0.04
  -9  -3   4    0.28    0.05
  -9   3   4    0.25    0.06
  -9   3   4    0.23    0.04
  -8  -3   4    2.38    0.11
  -8   3   4    2.27    0.14
  -8   3   4    2.49    0.10
  -7  -3   4    1.91    0.08
  -7   3   4    2.01    0.12
  -7   3   4    1.94    0.09
  -6  -3   4    0.18    0.03
  -6  -3   4    0.26    0.03
  -6   3   4    0.24    0.04
  -6   3   4    0.23    0.05
  -5  -3   4    0.02    0.02
  -5  -3   4    0.04    0.01
   5  -3  -4    0.06    0.01
  -5   3   4    0.04    0.03
  -5   3   4    0.04    0.02
  -4  -3   4    1.04    0.06
  -4   3   4    1.09    0.06
  -4   3   4    1.14    0.08
  -3  -3   4    4.28    0.11
  -3   3   4    4.15    0.14
  -2  -3   4    3.03    0.08
   2  -3  -4    3.21    0.12
  -2   3   4    3.12    0.11
  -1  -3   4    3.93    0.12
  -1  -3   4    4.01    0.09
   1  -3  -4    3.82    0.13
   1   3  -4    3.85    0.09
   0  -3   4    0.15    0.02
   0  -3  -4    0.16    0.03
   0  -3   4    0.19    0.03
   0   3  -4    0.19    0.02
   1  -3   4    3.90    0.08
   1  -3   4    3.91    0.12
  -1  -3  -4    3.92    0.12
  -1   3  -4    3.78    0.11
   2  -3   4    3.85    0.12
  -2  -3  -4    4.01    0.12
  -2   3  -4    4.12    0.12
   3  -3   4   44.33    0.81
  -3  -3  -4   45.09    0.77
  -3  -3  -4   44.88    0.80
  -3   3  -4   45.33    0.82
  -4  -3  -4    0.40    0.04
  -4  -3  -4    0.38    0.04
   4  -3   4    0.39    0.04
  -4   3  -4    0.34    0.05
  -5  -3  -4    4.78    0.14
  -5  -3  -4    4.54    0.14
   5  -3   4    4.65    0.14
  -5   3  -4    4.43    0.16
   6  -3   4    0.03    0.02
  -6  -3  -4    0.01    0.02
  -6  -3  -4   -0.01    0.02
  -6   3  -4    0.02    0.03
   7  -3   4    0.95    0.08
  -7  -3  -4    1.02    0.08
  -7  -3  -4    0.93    0.08
  -7   3  -4    0.99    0.10
   8  -3   4    0.15    0.04
  -8  -3  -4    0.22    0.04
  -8  -3  -4    0.10    0.04
  -8   3  -4    0.17    0.06
  -9  -4   4    0.27    0.05
  -9   4   4    0.23    0.04
  -9   4   4    0.24    0.06
  -8  -4   4   -0.01    0.02
  -8   4   4    0.05    0.04
  -7  -4   4    0.02    0.03
  -7   4   4    0.02    0.03
  -6  -4   4    0.20    0.04
  -6   4   4    0.19    0.05
   5  -4  -4    0.69    0.04
  -5  -4   4    0.55    0.05
  -5   4   4    0.63    0.07
  -4  -4   4    0.17    0.03
  -4   4   4    0.21    0.04
  -3  -4   4    0.18    0.03
  -3   4   4    0.15    0.03
  -2  -4   4    0.35    0.04
   2  -4  -4    0.28    0.05
  -1  -4   4    0.05    0.02
  -1  -4   4    0.07    0.02
   1  -4  -4    0.09    0.03
   1   4  -4    0.08    0.02
   0  -4   4    1.22    0.07
   0  -4  -4    1.28    0.07
   0  -4   4    1.19    0.05
   0   4  -4    1.16    0.05
  -1  -4  -4    0.11    0.02
   1  -4   4    0.16    0.02
   1  -4   4    0.13    0.03
  -1   4  -4    0.16    0.03
   2  -4   4   11.88    0.28
   2  -4   4   12.01    0.20
  -2  -4  -4   12.24    0.26
  -2   4  -4   12.36    0.27
  -3  -4  -4    0.79    0.06
   3  -4   4    0.89    0.07
  -3  -4  -4    0.85    0.07
  -3   4  -4    0.74    0.07
   4  -4   4    2.21    0.10
  -4  -4  -4    2.33    0.10
  -4  -4  -4    2.45    0.10
  -4   4  -4    2.51    0.12
   5  -4   4    0.01    0.02
  -5  -4  -4   -0.02    0.02
  -5  -4  -4   -0.02    0.02
  -5   4  -4    0.01    0.03
   6  -4   4    0.10    0.03
  -6  -4  -4    0.04    0.03
  -6  -4  -4    0.02    0.03
  -6   4  -4    0.03    0.03
   7  -4   4    0.03    0.03
  -7  -4  -4   -0.02    0.03
  -7  -4  -4    0.03    0.03
  -7   4  -4    0.03    0.04
  -8  -5   4    0.76    0.08
  -8   5   4    0.72    0.10
  -7  -5   4    0.62    0.06
  -7   5   4    0.72    0.09
  -6  -5   4    0.06    0.03
  -6   5   4    0.00    0.03
  -5  -5   4   -0.02    0.02
   5  -5  -4    0.01    0.02
  -5   5   4   -0.02    0.02
  -4  -5   4    0.04    0.03
  -4   5   4    0.05    0.03
  -3  -5   4    1.26    0.07
  -3   5   4    1.09    0.09
   2  -5  -4    4.41    0.16
  -2  -5   4    4.07    0.12
   1  -5  -4    0.25    0.04
  -1  -5   4    0.24    0.05
  -1  -5   4    0.25    0.03
   1   5  -4    0.27    0.02
   0  -5  -4    0.89    0.07
   0  -5   4    1.03    0.05
   0  -5   4    1.09    0.08
   0   5  -4    1.07    0.06
   1  -5   4    0.05    0.02
   1  -5   4    0.10    0.03
  -1  -5  -4    0.09    0.03
  -1   5  -4    0.07    0.03
   2  -5   4    5.97    0.12
  -2  -5  -4    5.94    0.17
  -2  -5  -4    6.27    0.18
   2  -5   4    5.71    0.18
  -2   5  -4    6.01    0.18
   3  -5   4    6.74    0.20
  -3  -5  -4    6.98    0.20
  -3  -5  -4    6.83    0.18
  -3   5  -4    6.91    0.20
   4  -5   4    0.05    0.03
  -4  -5  -4    0.00    0.02
  -4  -5  -4    0.00    0.02
  -4   5  -4    0.01    0.03
  -5  -5  -4    0.10    0.04
   5  -5   4    0.09    0.04
  -5  -5  -4    0.14    0.04
  -5   5  -4    0.14    0.05
  -6  -5  -4    0.00    0.03
   6  -5   4   -0.03    0.02
  -6  -5  -4    0.06    0.03
  -6   5  -4    0.00    0.03
  -7   6   4   -0.02    0.04
  -6  -6   4    0.04    0.03
  -6   6   4    0.02    0.03
   5  -6  -4    0.08    0.03
  -5  -6   4    0.03    0.03
  -5   6   4    0.03    0.03
  -4  -6   4    0.01    0.03
  -4   6   4    0.02    0.03
   3  -6  -4    0.96    0.10
  -3  -6   4    0.74    0.06
  -3   6   4    0.85    0.09
  -2  -6   4    0.14    0.03
   2  -6  -4    0.12    0.04
  -1  -6   4    1.00    0.06
  -1  -6   4    0.73    0.08
   1  -6  -4    0.77    0.08
   0  -6  -4    0.02    0.02
   0  -6   4    0.05    0.02
   0  -6   4    0.08    0.04
   1  -6   4    0.93    0.05
   1  -6   4    0.71    0.08
  -1  -6  -4    0.79    0.07
  -1  -6  -4    0.94    0.07
  -1   6  -4    1.08    0.07
  -2  -6  -4    0.38    0.05
  -2  -6  -4    0.43    0.06
   2  -6   4    0.31    0.05
  -2   6  -4    0.43    0.06
  -3  -6  -4    0.26    0.05
   3  -6   4    0.20    0.05
  -3  -6  -4    0.28    0.04
  -3   6  -4    0.36    0.06
  -4  -6  -4   -0.03    0.03
  -4  -6  -4   -0.01    0.02
   4  -6   4   -0.01    0.03
  -4   6  -4    0.03    0.03
  -5  -6  -4   -0.01    0.03
   5  -6   4   -0.02    0.03
  -5  -6  -4   -0.07    0.02
  -5   6  -4   -0.02    0.03
  -5  -7   4    0.00    0.03
  -5   7   4   -0.01    0.04
  -4  -7   4    0.06    0.03
  -4   7   4    0.06    0.04
  -3  -7   4    0.30    0.05
   3  -7  -4    0.36    0.07
  -2  -7   4    1.48    0.09
   2  -7  -4    1.36    0.10
  -1  -7   4   -0.03    0.02
  -1  -7   4    0.01    0.03
   1  -7  -4    0.00    0.03
   0  -7  -4    0.30    0.05
   0  -7   4    0.24    0.04
   0  -7   4    0.21    0.05
   0  -7  -4    0.35    0.06
  -1  -7  -4    0.08    0.03
  -1  -7  -4    0.08    0.04
   1  -7   4    0.09    0.04
  -2  -7  -4    1.99    0.10
  -2  -7  -4    1.90    0.12
   2  -7   4    1.83    0.12
   3  -7   4    0.92    0.09
  -3  -7  -4    0.94    0.07
  -3  -7  -4    0.74    0.08
  -3   7  -4    0.91    0.09
 -10   0   5    0.46    0.06
 -10   0   5    0.37    0.07
  -9   0   5    1.21    0.10
  -9   0   5    1.18    0.08
  -8   0   5    0.01    0.02
  -8   0   5    0.00    0.02
  -7   0   5    1.04    0.08
  -7   0   5    0.97    0.07
  -6   0   5    2.47    0.10
  -6   0   5    2.39    0.09
  -5   0   5    6.99    0.13
  -5   0   5    6.94    0.16
  -5   0   5    7.03    0.18
  -4   0   5   28.30    0.53
  -4   0   5   28.61    0.49
  -4   0   5   28.01    0.48
  -3   0   5    0.14    0.01
   3   0  -5    0.11    0.02
  -3   0   5    0.16    0.02
  -2   0   5   42.42    0.75
  -2   0   5   42.48    0.69
   2   0  -5   41.59    0.75
   1   0  -5    0.30    0.03
  -1   0   5    0.24    0.03
  -1   0   5    0.27    0.02
   0   0   5   23.73    0.40
   0   0  -5   23.50    0.44
   0   0   5   23.91    0.43
   1   0   5   30.37    0.56
  -1   0  -5   31.09    0.56
  -2   0  -5    0.95    0.05
   2   0   5    1.00    0.05
   3   0   5    4.32    0.13
  -3   0  -5    4.04    0.12
  -4   0  -5    0.32    0.03
  -5   0  -5    1.71    0.09
  -5   0  -5    1.76    0.06
  -6   0  -5    1.42    0.09
  -7   0  -5    0.35    0.06
  -8   0  -5    0.35    0.06
 -10  -1   5    0.01    0.02
 -10  -1   5   -0.01    0.03
 -10   1   5    0.01    0.03
 -10   1   5    0.04    0.03
  -9  -1   5    1.16    0.09
  -9  -1   5    1.05    0.08
  -9   1   5    0.96    0.07
  -9   1   5    1.04    0.10
  -8  -1   5    0.00    0.02
  -8  -1   5    0.03    0.02
  -8   1   5   -0.04    0.02
  -8   1   5    0.05    0.02
  -7  -1   5    0.04    0.02
  -7  -1   5    0.04    0.02
  -7   1   5    0.04    0.02
  -7   1   5    0.09    0.03
  -6  -1   5    0.10    0.03
  -6  -1   5    0.13    0.03
  -6   1   5    0.12    0.03
  -6   1   5    0.13    0.03
  -5  -1   5    5.55    0.15
  -5  -1   5    5.61    0.14
  -5   1   5    5.64    0.14
  -5   1   5    5.65    0.17
  -4  -1   5    1.82    0.07
  -4  -1   5    1.81    0.06
  -4  -1   5    1.96    0.07
  -4   1   5    1.86    0.07
  -4   1   5    1.88    0.09
  -3  -1   5    8.01    0.17
  -3  -1   5    7.84    0.17
   3  -1  -5    8.32    0.21
   3   1  -5    8.03    0.18
  -3   1   5    8.54    0.20
  -3   1   5    8.19    0.18
  -2  -1   5  146.66    2.51
  -2  -1   5  143.38    2.38
   2  -1  -5  143.75    2.59
   2   1  -5  143.54    2.57
  -2   1   5  147.28    2.39
   1  -1  -5   32.05    0.58
  -1  -1   5   32.02    0.52
  -1  -1   5   31.51    0.56
  -1   1   5   31.96    0.54
   1   1  -5   31.21    0.56
   0  -1  -5    0.26    0.03
   0  -1   5    0.43    0.04
   0  -1   5    0.31    0.02
   0   1  -5    0.30    0.03
  -1  -1  -5    3.67    0.11
   1  -1   5    3.67    0.08
   1  -1   5    3.71    0.10
  -1   1  -5    3.77    0.10
  -2  -1  -5    6.93    0.17
   2  -1   5    6.62    0.16
  -2   1  -5    6.76    0.16
   3  -1   5    0.85    0.05
  -3  -1  -5    0.89    0.06
  -3   1  -5    0.88    0.03
  -3   1  -5    0.79    0.06
  -4  -1  -5    0.76    0.05
  -4  -1  -5    0.79    0.06
   4  -1   5    0.73    0.05
  -4   1  -5    0.75    0.03
  -4   1  -5    0.79    0.06
  -5  -1  -5    0.05    0.02
   5  -1   5    0.05    0.03
  -5  -1  -5    0.09    0.04
  -5   1  -5    0.05    0.03
  -6  -1  -5   -0.01    0.02
  -6  -1  -5    0.01    0.02
  -6   1  -5    0.03    0.03
  -7  -1  -5    0.67    0.07
  -7   1  -5    0.65    0.08
  -8  -1  -5    3.17    0.15
  -8   1  -5    3.14    0.15
 -10  -2   5    0.37    0.06
 -10   2   5    0.46    0.08
 -10   2   5    0.28    0.05
  -9  -2   5    1.43    0.09
  -9  -2   5    1.34    0.09
  -9   2   5    1.46    0.09
  -9   2   5    1.13    0.11
  -8  -2   5    0.14    0.03
  -8  -2   5    0.14    0.03
  -8   2   5    0.09    0.03
  -8   2   5    0.07    0.04
  -7  -2   5    0.18    0.03
  -7  -2   5    0.20    0.04
  -7   2   5    0.20    0.04
  -7   2   5    0.17    0.04
  -6  -2   5    0.01    0.02
  -6  -2   5   -0.01    0.02
  -6   2   5    0.03    0.03
  -6   2   5    0.00    0.02
  -5  -2   5    3.27    0.09
  -5  -2   5    3.22    0.10
  -5   2   5    3.25    0.11
  -5   2   5    3.17    0.13
  -4  -2   5    2.69    0.09
  -4   2   5    2.72    0.11
  -4   2   5    2.74    0.09
   4   2  -5    2.68    0.08
  -3  -2   5    2.87    0.09
  -3  -2   5    2.79    0.09
   3   2  -5    2.94    0.07
  -3   2   5    2.88    0.11
  -3   2   5    2.90    0.09
  -2  -2   5    3.82    0.10
   2  -2  -5    3.83    0.13
  -2  -2   5    3.86    0.11
   2   2  -5    3.76    0.09
  -2   2   5    3.83    0.11
   1  -2  -5    7.74    0.19
  -1  -2   5    7.60    0.15
  -1  -2   5    7.92    0.18
   1   2  -5    7.69    0.16
   0  -2   5    1.40    0.05
   0  -2   5    1.48    0.06
   0  -2  -5    1.42    0.07
   0   2  -5    1.48    0.06
   1  -2   5    0.14    0.01
  -1  -2  -5    0.10    0.02
   1  -2   5    0.07    0.02
  -1   2  -5    0.09    0.02
   2  -2   5    0.25    0.03
  -2  -2  -5    0.23    0.03
  -2   2  -5    0.24    0.03
   3  -2   5    1.18    0.06
  -3  -2  -5    1.10    0.06
  -3   2  -5    1.18    0.07
  -4  -2  -5    1.14    0.06
   4  -2   5    1.12    0.07
  -4  -2  -5    1.11    0.07
  -4   2  -5    1.04    0.07
  -5  -2  -5    6.55    0.19
   5  -2   5    6.54    0.18
  -5  -2  -5    6.84    0.17
  -5   2  -5    6.36    0.19
  -6  -2  -5    3.25    0.11
  -6  -2  -5    3.15    0.13
   6  -2   5    3.13    0.13
  -6   2  -5    3.26    0.14
  -7  -2  -5    0.96    0.09
  -7  -2  -5    0.99    0.07
  -7   2  -5    0.90    0.09
  -9  -3   5    0.31    0.05
  -9   3   5    0.28    0.07
  -9   3   5    0.29    0.05
  -8  -3   5    0.03    0.02
  -8   3   5    0.02    0.03
  -8   3   5    0.01    0.02
  -7  -3   5    0.93    0.07
  -7   3   5    0.83    0.07
  -7   3   5    0.96    0.10
  -6  -3   5    0.35    0.03
  -6  -3   5    0.33    0.04
  -6   3   5    0.32    0.04
  -6   3   5    0.29    0.05
  -5  -3   5    0.06    0.02
   5   3  -5    0.05    0.01
  -5   3   5    0.04    0.02
  -5   3   5    0.07    0.03
   4   3  -5    1.63    0.04
  -4   3   5    1.61    0.09
  -4   3   5    1.58    0.08
   4   3  -5    1.62    0.04
  -3  -3   5    0.06    0.02
  -3   3   5    0.08    0.03
   3   3  -5    0.09    0.01
   3   3  -5    0.11    0.01
  -2  -3   5   77.15    1.34
   2  -3  -5   77.23    1.36
  -2  -3   5   74.61    1.22
   2   3  -5   78.06    1.30
  -1  -3   5   30.90    0.58
   1  -3  -5   30.83    0.59
  -1  -3   5   30.68    0.51
   1   3  -5   30.62    0.54
   0  -3   5    9.10    0.17
   0  -3  -5    9.47    0.22
   0  -3   5    9.07    0.22
   0   3  -5    9.03    0.19
   1  -3   5    0.13    0.03
   1  -3   5    0.08    0.01
  -1  -3  -5    0.05    0.02
  -1   3  -5    0.10    0.02
  -2  -3  -5    1.88    0.08
   2  -3   5    1.81    0.08
  -2   3  -5    1.87    0.08
  -3  -3  -5    0.51    0.05
   3  -3   5    0.49    0.05
  -3   3  -5    0.61    0.06
  -4  -3  -5    1.83    0.09
   4  -3   5    1.79    0.09
  -4  -3  -5    1.99    0.09
  -4   3  -5    2.00    0.10
  -5  -3  -5    0.46    0.06
  -5  -3  -5    0.48    0.05
   5  -3   5    0.55    0.06
  -5   3  -5    0.57    0.07
   6  -3   5    0.65    0.07
  -6  -3  -5    0.56    0.07
  -6  -3  -5    0.55    0.06
  -6   3  -5    0.57    0.07
  -7  -3  -5    0.05    0.03
   7  -3   5    0.06    0.03
  -7  -3  -5    0.05    0.04
  -7   3  -5    0.02    0.03
  -8  -4   5    0.03    0.03
  -8   4   5   -0.01    0.02
  -8   4   5    0.01    0.03
  -7  -4   5    0.02    0.03
  -7   4   5   -0.01    0.03
  -6  -4   5    0.07    0.03
  -6   4   5    0.04    0.04
  -5  -4   5    0.35    0.04
   5  -4  -5    0.41    0.03
  -5   4   5    0.31    0.05
  -4  -4   5    0.12    0.03
  -4   4   5    0.12    0.04
  -3  -4   5    1.37    0.07
   3  -4  -5    1.38    0.09
  -3   4   5    1.39    0.09
  -2  -4   5    0.44    0.05
  -2  -4   5    0.44    0.04
   2  -4  -5    0.40    0.05
   1  -4  -5    7.33    0.20
  -1  -4   5    7.13    0.20
  -1  -4   5    7.14    0.15
   1   4  -5    6.96    0.15
   0  -4   5    0.21    0.04
   0  -4  -5    0.23    0.04
   0  -4   5    0.20    0.02
   0   4  -5    0.21    0.03
   1  -4   5    1.19    0.04
  -1  -4  -5    1.09    0.07
   1  -4   5    1.04    0.07
  -1   4  -5    1.15    0.06
   2  -4   5    1.12    0.03
  -2  -4  -5    1.13    0.07
   2  -4   5    1.13    0.07
  -2   4  -5    0.93    0.07
  -3  -4  -5    1.15    0.08
   3  -4   5    1.14    0.08
  -3  -4  -5    1.20    0.07
  -3   4  -5    1.16    0.08
  -4  -4  -5    1.49    0.09
  -4  -4  -5    1.52    0.08
   4  -4   5    1.54    0.09
  -4   4  -5    1.55    0.10
  -5  -4  -5    2.46    0.11
   5  -4   5    2.30    0.11
  -5  -4  -5    2.22    0.11
  -5   4  -5    2.36    0.13
   6  -4   5    2.15    0.11
  -6  -4  -5    2.14    0.11
  -6  -4  -5    2.16    0.11
  -6   4  -5    2.20    0.13
  -8  -5   5    0.09    0.04
  -8   5   5    0.07    0.04
  -7  -5   5    0.24    0.05
  -7   5   5    0.32    0.07
  -6  -5   5    0.03    0.03
  -6   5   5    0.12    0.05
  -5  -5   5    0.59    0.06
  -5   5   5    0.58    0.08
  -4  -5   5    0.27    0.04
  -4   5   5    0.37    0.06
  -3  -5   5    2.38    0.09
   3  -5  -5    2.19    0.12
  -2  -5   5   13.90    0.28
  -2  -5   5   13.74    0.34
   2  -5  -5   14.24    0.35
  -1  -5   5    3.06    0.13
   1  -5  -5    3.36    0.13
  -1  -5   5    3.15    0.10
   0  -5  -5    0.05    0.03
   0  -5   5    0.04    0.03
   0  -5   5    0.07    0.02
   0   5  -5    0.08    0.02
   1  -5   5    0.45    0.03
  -1  -5  -5    0.42    0.05
   1  -5   5    0.33    0.05
  -1   5  -5    0.45    0.05
   2  -5   5    0.02    0.03
  -2  -5  -5   -0.01    0.02
  -2   5  -5    0.02    0.02
  -3  -5  -5    0.05    0.03
  -3  -5  -5    0.08    0.03
   3  -5   5    0.09    0.04
  -3   5  -5    0.01    0.03
  -4  -5  -5    0.03    0.03
  -4  -5  -5    0.00    0.02
   4  -5   5    0.05    0.03
  -4   5  -5    0.10    0.04
   5  -5   5    0.08    0.03
  -5  -5  -5    0.05    0.03
  -5  -5  -5    0.06    0.04
  -5   5  -5    0.03    0.04
  -6  -5  -5   -0.01    0.03
  -6  -6   5    0.10    0.04
  -6   6   5    0.00    0.04
  -5  -6   5    0.02    0.03
  -5   6   5    0.04    0.04
   4  -6  -5    0.56    0.08
  -4  -6   5    0.48    0.06
  -4   6   5    0.58    0.08
   3  -6  -5    0.07    0.04
  -3  -6   5    0.04    0.03
  -2  -6   5    1.40    0.08
  -2  -6   5    1.45    0.11
   2  -6  -5    1.50    0.10
   1  -6  -5    0.70    0.08
  -1  -6   5    0.63    0.08
  -1  -6   5    0.74    0.06
   0  -6  -5    0.42    0.06
   0  -6   5    0.44    0.06
   0  -6   5    0.51    0.05
  -1  -6  -5    0.11    0.03
   1  -6   5    0.03    0.03
   2  -6   5    0.34    0.06
  -2  -6  -5    0.39    0.06
  -2  -6  -5    0.49    0.06
  -2   6  -5    0.43    0.06
  -3  -6  -5    0.12    0.04
  -3  -6  -5    0.10    0.03
   3  -6   5    0.04    0.04
  -3   6  -5    0.11    0.04
   4  -6   5    0.08    0.04
  -4  -6  -5    0.00    0.03
  -4  -6  -5    0.10    0.04
  -4   6  -5    0.14    0.05
  -4  -7   5    0.09    0.04
   4  -7  -5    0.03    0.04
  -3  -7   5    1.23    0.08
   3  -7  -5    1.17    0.11
  -2  -7   5    2.88    0.11
  -2  -7   5    2.95    0.16
   2  -7  -5    3.08    0.15
  -1  -7   5    0.73    0.09
  -1  -7   5    0.68    0.06
   1  -7  -5    0.59    0.08
   0  -7  -5    0.11    0.04
   0  -7   5    0.09    0.03
   0  -7   5    0.10    0.04
  -1  -7  -5    0.04    0.04
  -1  -7  -5    0.04    0.03
   1  -7   5    0.10    0.04
  -2  -7  -5   -0.02    0.03
  -2  -7  -5    0.02    0.03
   2  -7   5    0.08    0.04
 -10   0   6    1.11    0.11
 -10   0   6    1.27    0.09
  -9   0   6    0.32    0.06
  -9   0   6    0.32    0.05
  -8   0   6    0.44    0.06
  -8   0   6    0.39    0.05
  -7   0   6    1.96    0.09
  -7   0   6    1.92    0.10
  -6   0   6   73.57    1.30
  -6   0   6   73.07    1.21
  -5   0   6    5.75    0.16
  -5   0   6    5.30    0.10
  -5   0   6    5.43    0.14
  -4   0   6   24.53    0.45
  -4   0   6   25.06    0.43
   4   0  -6   25.27    0.49
  -3   0   6    2.88    0.07
  -3   0   6    2.84    0.09
   3   0  -6    2.83    0.10
  -2   0   6    0.09    0.02
   2   0  -6    0.10    0.02
   1   0  -6    2.45    0.08
  -1   0   6    2.37    0.07
  -1   0   6    2.44    0.08
   0   0  -6    9.34    0.21
   0   0   6    9.59    0.20
   0   0   6    9.59    0.19
  -1   0  -6    0.02    0.01
   1   0   6   -0.01    0.01
  -2   0  -6    6.35    0.16
   3   0   6    0.03    0.02
  -3   0  -6    0.02    0.02
  -4   0  -6    8.85    0.23
  -4   0  -6    8.86    0.18
  -5   0  -6    0.13    0.04
  -5   0  -6    0.07    0.02
  -6   0  -6    2.80    0.13
  -7   0  -6   -0.02    0.03
 -10  -1   6    0.07    0.04
 -10  -1   6    0.05    0.03
 -10   1   6    0.01    0.03
 -10   1   6    0.05    0.03
  -9  -1   6    0.26    0.05
  -9  -1   6    0.22    0.05
  -9   1   6    0.23    0.04
  -9   1   6    0.23    0.06
  -8  -1   6    0.05    0.03
  -8  -1   6    0.15    0.04
  -8   1   6    0.11    0.03
  -8   1   6    0.06    0.04
  -7  -1   6   19.57    0.37
  -7  -1   6   19.94    0.39
  -7  -1   6   18.81    0.41
  -7   1   6   20.19    0.44
  -7   1   6   19.03    0.39
  -6  -1   6   30.86    0.55
  -6  -1   6   30.49    0.59
  -6  -1   6   31.01    0.55
  -6   1   6   30.81    0.56
  -6   1   6   30.36    0.61
  -5  -1   6    0.90    0.06
  -5  -1   6    0.89    0.04
  -5  -1   6    0.87    0.06
  -5   1   6    0.98    0.07
  -5   1   6    0.93    0.06
  -4  -1   6    8.28    0.17
  -4  -1   6    8.04    0.18
   4  -1  -6    8.53    0.22
  -4   1   6    8.16    0.19
  -4   1   6    8.34    0.21
   4   1  -6    8.07    0.19
  -3  -1   6    0.64    0.04
   3  -1  -6    0.69    0.05
  -3  -1   6    0.61    0.04
  -3   1   6    0.60    0.05
   3   1  -6    0.61    0.04
   2  -1  -6    6.13    0.16
  -2  -1   6    6.19    0.14
  -2  -1   6    6.08    0.14
   2   1  -6    6.21    0.15
  -2   1   6    6.02    0.15
  -1  -1   6   19.38    0.36
   1  -1  -6   18.83    0.38
  -1  -1   6   19.20    0.34
   1   1  -6   18.99    0.36
  -1   1   6   19.08    0.35
   0  -1   6    5.73    0.12
   0  -1  -6    5.84    0.15
   0  -1   6    5.71    0.14
   0   1  -6    5.66    0.14
   1  -1   6    0.03    0.02
  -1  -1  -6    0.02    0.02
  -1   1  -6    0.03    0.02
  -2  -1  -6    3.47    0.11
   2  -1   6    3.70    0.11
  -2   1  -6    3.41    0.11
  -3  -1  -6    0.01    0.02
   3  -1   6    0.03    0.02
  -3   1  -6   -0.01    0.02
   4  -1   6    0.10    0.03
  -4  -1  -6    0.00    0.02
  -4  -1  -6    0.01    0.02
  -4   1  -6   -0.03    0.02
   5  -1   6    0.09    0.04
  -5  -1  -6    0.03    0.03
  -5  -1  -6    0.08    0.02
  -5   1  -6    0.06    0.03
  -6  -1  -6    0.29    0.05
  -6  -1  -6    0.39    0.04
  -6   1  -6    0.39    0.06
  -7  -1  -6    0.35    0.06
  -7   1  -6    0.37    0.06
  -9  -2   6    0.02    0.03
  -9  -2   6    0.04    0.03
  -9   2   6    0.08    0.04
  -9   2   6    0.02    0.02
  -8  -2   6    0.21    0.04
  -8  -2   6    0.20    0.04
  -8   2   6    0.14    0.04
  -8   2   6    0.12    0.05
  -7  -2   6    4.06    0.14
  -7  -2   6    4.02    0.13
  -7   2   6    4.11    0.14
  -7   2   6    4.04    0.17
  -6  -2   6   49.23    0.89
  -6  -2   6   50.44    0.85
  -6   2   6   50.69    0.95
  -6   2   6   49.90    0.86
  -5  -2   6    1.29    0.07
  -5  -2   6    1.28    0.07
  -5   2   6    1.15    0.08
  -5   2   6    1.19    0.07
   5   2  -6    1.29    0.06
   4  -2  -6    8.48    0.15
  -4  -2   6    8.39    0.20
  -4  -2   6    8.43    0.19
   4   2  -6    8.49    0.18
  -4   2   6    8.69    0.23
  -4   2   6    8.57    0.20
  -3  -2   6    0.00    0.01
  -3  -2   6   -0.01    0.01
   3  -2  -6    0.01    0.02
   3   2  -6    0.01    0.01
  -3   2   6    0.01    0.02
  -2  -2   6    4.94    0.13
   2  -2  -6    5.05    0.15
  -2  -2   6    4.97    0.12
   2   2  -6    5.07    0.12
   1  -2  -6    4.17    0.13
  -1  -2   6    4.20    0.10
  -1  -2   6    4.03    0.12
   1   2  -6    4.13    0.10
   0  -2   6    0.29    0.03
   0  -2  -6    0.29    0.04
   0  -2   6    0.27    0.04
   0   2  -6    0.30    0.03
   1  -2   6    0.04    0.02
  -1  -2  -6    0.09    0.02
   1  -2   6    0.05    0.01
  -1   2  -6    0.05    0.02
   2  -2   6    0.23    0.03
  -2  -2  -6    0.30    0.04
  -2   2  -6    0.29    0.04
  -3  -2  -6    1.01    0.07
   3  -2   6    0.84    0.06
  -3   2  -6    0.79    0.06
   4  -2   6    1.41    0.08
  -4  -2  -6    1.26    0.08
  -4  -2  -6    1.30    0.07
  -4   2  -6    1.25    0.08
   5  -2   6    1.07    0.08
  -5  -2  -6    1.02    0.08
  -5  -2  -6    1.20    0.07
  -5   2  -6    1.15    0.09
   6  -2   6    1.24    0.09
  -6  -2  -6    1.07    0.08
  -6  -2  -6    0.98    0.09
  -6   2  -6    1.08    0.10
  -7  -2  -6    0.55    0.06
  -7  -2  -6    0.56    0.07
  -7   2  -6    0.51    0.07
  -9  -3   6    0.42    0.06
  -9   3   6    0.27    0.05
  -9   3   6    0.36    0.07
  -8  -3   6    0.01    0.02
  -8   3   6    0.02    0.02
  -8   3   6    0.00    0.03
  -7  -3   6   14.60    0.31
  -7   3   6   14.44    0.38
  -7   3   6   14.50    0.32
  -6  -3   6   12.41    0.27
  -6   3   6   12.09    0.32
  -6   3   6   11.95    0.28
  -5  -3   6    0.02    0.02
  -5   3   6    0.10    0.04
  -5   3   6   -0.02    0.03
   5   3  -6    0.06    0.01
  -4  -3   6    0.18    0.04
  -4  -3   6    0.19    0.03
  -4   3   6    0.15    0.03
   4   3  -6    0.20    0.02
  -4   3   6    0.10    0.04
  -3  -3   6    1.12    0.07
  -3  -3   6    0.98    0.06
   3  -3  -6    1.07    0.08
   3   3  -6    1.04    0.04
   2  -3  -6    0.06    0.02
  -2  -3   6    0.04    0.03
  -2  -3   6    0.08    0.02
   2   3  -6    0.05    0.02
  -1  -3   6    0.08    0.02
  -1  -3   6    0.04    0.02
   1  -3  -6    0.08    0.03
   1   3  -6    0.06    0.02
   0  -3   6    3.27    0.08
   0  -3   6    3.50    0.12
   0  -3  -6    3.12    0.12
   0   3  -6    3.22    0.10
   1  -3   6    7.04    0.14
  -1  -3  -6    7.31    0.19
   1  -3   6    6.75    0.18
  -1   3  -6    7.25    0.17
   2  -3   6    0.02    0.02
  -2  -3  -6    0.02    0.02
  -2   3  -6    0.03    0.02
   3  -3   6    2.48    0.10
  -3  -3  -6    2.35    0.10
  -3   3  -6    2.46    0.10
   4  -3   6    3.55    0.13
  -4  -3  -6    3.59    0.12
  -4  -3  -6    3.44    0.13
  -4   3  -6    3.62    0.14
  -5  -3  -6    0.47    0.06
   5  -3   6    0.58    0.07
  -5  -3  -6    0.53    0.06
  -5   3  -6    0.53    0.07
   6  -3   6    2.02    0.11
  -6  -3  -6    2.03    0.10
  -6  -3  -6    1.97    0.11
  -6   3  -6    2.00    0.12
  -8  -4   6    0.05    0.03
  -8   4   6    0.02    0.04
  -8   4   6    0.03    0.03
  -7  -4   6    2.83    0.12
  -7   4   6    3.03    0.16
  -6  -4   6   23.65    0.45
  -6   4   6   23.34    0.53
  -5  -4   6    1.26    0.08
  -5   4   6    1.30    0.10
  -4  -4   6    2.30    0.09
   4  -4  -6    2.28    0.12
  -4   4   6    2.25    0.12
  -3  -4   6    0.00    0.02
   3  -4  -6    0.02    0.03
  -3  -4   6    0.02    0.02
   2  -4  -6    2.18    0.11
  -2  -4   6    2.45    0.08
  -2  -4   6    2.24    0.10
   2   4  -6    2.37    0.06
   1  -4  -6    1.50    0.09
  -1  -4   6    1.62    0.09
  -1  -4   6    1.34    0.06
   1   4  -6    1.49    0.06
   0  -4  -6    0.04    0.02
   0  -4   6    0.08    0.02
   0  -4   6    0.09    0.03
   0   4  -6    0.09    0.02
   1  -4   6    0.27    0.02
   1  -4   6    0.21    0.04
  -1  -4  -6    0.20    0.04
  -1   4  -6    0.15    0.03
   2  -4   6    0.25    0.04
  -2  -4  -6    0.27    0.04
  -2   4  -6    0.29    0.05
  -3  -4  -6    1.10    0.08
  -3  -4  -6    1.05    0.07
   3  -4   6    1.14    0.08
  -3   4  -6    1.02    0.08
  -4  -4  -6    0.51    0.06
   4  -4   6    0.60    0.07
  -4  -4  -6    0.59    0.06
  -4   4  -6    0.71    0.08
  -5  -4  -6    1.50    0.10
   5  -4   6    1.49    0.09
  -5  -4  -6    1.43    0.10
  -5   4  -6    1.59    0.11
  -6  -4  -6    0.61    0.07
  -6  -4  -6    0.60    0.07
   6  -4   6    0.62    0.07
  -6   4  -6    0.86    0.10
  -7  -5   6    7.93    0.22
  -7   5   6    6.92    0.26
  -6  -5   6    7.99    0.21
  -6   5   6    7.21    0.26
  -5  -5   6    0.19    0.04
  -5   5   6    0.15    0.05
  -4  -5   6    0.15    0.03
   4  -5  -6    0.21    0.05
  -3  -5   6    0.00    0.02
  -3  -5   6    0.01    0.02
   3  -5  -6    0.00    0.03
  -2  -5   6    0.04    0.02
  -2  -5   6    0.04    0.03
   2  -5  -6    0.07    0.04
   1  -5  -6    1.27    0.09
  -1  -5   6    1.33    0.06
  -1  -5   6    1.30    0.09
   0  -5   6    1.67    0.06
   0  -5  -6    1.57    0.09
   0  -5   6    1.59    0.10
   0   5  -6    1.58    0.07
  -1  -5  -6    0.15    0.04
   1  -5   6    0.19    0.04
   1  -5   6    0.23    0.03
  -1   5  -6    0.15    0.03
  -2  -5  -6    0.11    0.03
   2  -5   6    0.06    0.03
  -2   5  -6    0.08    0.03
   3  -5   6    0.02    0.03
  -3  -5  -6    0.02    0.03
  -3  -5  -6    0.04    0.03
  -3   5  -6    0.00    0.03
  -4  -5  -6    1.12    0.08
   4  -5   6    1.03    0.08
  -4  -5  -6    0.91    0.08
  -4   5  -6    1.14    0.10
  -5  -5  -6    0.04    0.03
  -5  -5  -6   -0.01    0.03
   5  -5   6   -0.01    0.03
  -5   5  -6   -0.02    0.03
  -6  -6   6    8.41    0.23
  -6   6   6    8.38    0.29
   5  -6  -6    2.04    0.14
  -5  -6   6    2.01    0.10
  -5   6   6    1.80    0.13
   4  -6  -6    0.82    0.10
  -4  -6   6    0.85    0.07
  -3  -6   6    0.30    0.06
   3  -6  -6    0.17    0.05
  -3  -6   6    0.18    0.04
  -2  -6   6    0.00    0.02
  -2  -6   6   -0.03    0.03
   2  -6  -6    0.01    0.03
  -1  -6   6    0.36    0.06
   1  -6  -6    0.46    0.06
  -1  -6   6    0.45    0.05
   0  -6   6    1.49    0.07
   0  -6   6    1.59    0.11
   0  -6  -6    1.42    0.10
   1  -6   6    0.01    0.03
  -1  -6  -6   -0.01    0.02
  -2  -6  -6    0.28    0.05
   2  -6   6    0.37    0.06
  -2  -6  -6    0.19    0.05
  -2   6  -6    0.33    0.05
  -3  -6  -6    0.02    0.03
   3  -6   6    0.00    0.03
  -3  -6  -6    0.00    0.02
  -3   6  -6    0.01    0.03
   3  -7  -6    0.00    0.03
  -3  -7   6    0.02    0.03
  -3  -7   6    0.08    0.04
  -2  -7   6    0.10    0.03
   2  -7  -6    0.17    0.05
  -2  -7   6    0.04    0.04
  -1  -7   6    0.72    0.06
   1  -7  -6    0.63    0.08
  -1  -7   6    0.50    0.08
   0  -7  -6    0.20    0.05
   0  -7   6    0.28    0.06
  -1  -7  -6   -0.01    0.02
   1  -7   6    0.00    0.03
  -1  -7  -6   -0.03    0.03
  -9   0   7    0.09    0.03
  -9   0   7    0.08    0.04
  -8   0   7    0.55    0.07
  -8   0   7    0.61    0.06
  -7   0   7   -0.01    0.02
  -7   0   7    0.01    0.02
  -6   0   7   37.81    0.71
  -6   0   7   36.40    0.66
  -5   0   7   40.05    0.68
  -5   0   7   40.33    0.70
   5   0  -7   40.46    0.76
  -4   0   7    4.41    0.10
  -4   0   7    4.40    0.13
   4   0  -7    4.37    0.14
  -3   0   7    4.24    0.10
   3   0  -7    4.18    0.13
  -3   0   7    4.24    0.12
   2   0  -7    1.29    0.07
  -2   0   7    1.49    0.07
  -2   0   7    1.46    0.06
  -1   0   7    2.39    0.08
  -1   0   7    2.51    0.08
   1   0  -7    2.35    0.09
   0   0   7    7.23    0.16
   0   0  -7    7.40    0.18
   0   0   7    7.67    0.18
   1   0   7    0.13    0.03
  -1   0  -7    0.09    0.02
   2   0   7    6.04    0.17
  -2   0  -7    6.04    0.17
  -3   0  -7    1.69    0.09
  -4   0  -7    1.36    0.09
  -4   0  -7    1.69    0.06
  -5   0  -7   11.21    0.29
  -6   0  -7    1.70    0.10
  -7   0  -7    0.53    0.07
  -9  -1   7    0.88    0.09
  -9  -1   7    0.76    0.08
  -9   1   7    0.84    0.08
  -9   1   7    0.84    0.10
  -8  -1   7    0.59    0.06
  -8  -1   7    0.71    0.07
  -8   1   7    0.74    0.09
  -8   1   7    0.71    0.07
  -7  -1   7    1.09    0.07
  -7  -1   7    1.01    0.08
  -7   1   7    1.16    0.09
  -7   1   7    1.13    0.08
  -6  -1   7    3.88    0.13
  -6  -1   7    4.29    0.11
   6   1  -7    4.21    0.14
  -6   1   7    3.92    0.14
  -6   1   7    4.24    0.16
  -5  -1   7    0.98    0.07
  -5  -1   7    0.96    0.05
   5  -1  -7    1.19    0.08
  -5   1   7    0.82    0.07
   5   1  -7    1.07    0.07
   4  -1  -7    8.68    0.23
  -4  -1   7    8.61    0.20
  -4  -1   7    9.05    0.19
   4   1  -7    8.76    0.21
  -4   1   7    8.75    0.21
   3  -1  -7    0.02    0.02
  -3  -1   7    0.02    0.01
  -3  -1   7    0.06    0.02
   3   1  -7    0.04    0.02
  -3   1   7    0.02    0.02
   2  -1  -7   12.96    0.29
  -2  -1   7   13.26    0.26
  -2  -1   7   13.21    0.27
  -2   1   7   13.37    0.27
   2   1  -7   13.19    0.27
   1  -1  -7    2.20    0.09
  -1  -1   7    2.24    0.08
  -1  -1   7    2.22    0.08
  -1   1   7    2.51    0.09
   1   1  -7    2.34    0.08
   0  -1  -7    7.28    0.18
   0  -1   7    6.70    0.17
   0  -1   7    6.49    0.15
   0   1  -7    7.02    0.17
   1  -1   7    6.58    0.17
  -1  -1  -7    6.61    0.17
  -1   1  -7    6.56    0.17
  -2  -1  -7    0.06    0.03
   2  -1   7    0.10    0.03
  -2   1  -7    0.01    0.03
   3  -1   7    2.04    0.09
  -3  -1  -7    1.77    0.09
  -3   1  -7    1.82    0.09
   4  -1   7    2.78    0.12
  -4  -1  -7    2.86    0.12
  -4  -1  -7    3.15    0.10
  -4   1  -7    2.82    0.12
  -5  -1  -7    2.82    0.13
   5  -1   7    3.01    0.13
  -5  -1  -7    3.08    0.10
  -5   1  -7    3.00    0.13
  -6  -1  -7    0.00    0.03
  -6   1  -7    0.01    0.03
  -9  -2   7    0.02    0.03
  -9   2   7    0.06    0.03
  -9   2   7    0.03    0.04
  -8  -2   7    0.14    0.03
  -8  -2   7    0.08    0.03
  -8   2   7    0.17    0.04
  -8   2   7    0.15    0.05
  -7  -2   7    0.06    0.02
  -7  -2   7    0.02    0.03
  -7   2   7    0.04    0.03
   7   2  -7    0.09    0.03
  -7   2   7    0.04    0.04
  -6  -2   7   23.78    0.45
  -6  -2   7   23.86    0.46
   6   2  -7   23.49    0.46
  -6   2   7   24.22    0.46
  -6   2   7   23.59    0.52
   5  -2  -7   39.74    0.78
  -5  -2   7   39.75    0.69
  -5  -2   7   40.04    0.72
   5   2  -7   39.69    0.71
  -5   2   7   39.38    0.70
  -5   2   7   39.47    0.77
  -4  -2   7    1.06    0.06
  -4  -2   7    1.10    0.06
   4  -2  -7    1.12    0.08
   4   2  -7    1.08    0.05
  -4   2   7    0.96    0.07
  -3  -2   7    0.05    0.02
   3  -2  -7    0.05    0.02
  -3  -2   7    0.05    0.02
   3   2  -7    0.09    0.02
  -3   2   7    0.04    0.02
   2  -2  -7    1.34    0.08
  -2  -2   7    1.37    0.07
  -2  -2   7    1.30    0.06
   2   2  -7    1.28    0.05
  -1  -2   7    1.58    0.07
   1  -2  -7    1.78    0.09
  -1  -2   7    1.62    0.06
   1   2  -7    1.63    0.06
   0  -2  -7    1.72    0.08
   0  -2   7    1.77    0.08
   0  -2   7    1.86    0.06
   0   2  -7    1.80    0.08
  -1  -2  -7    3.19    0.11
   1  -2   7    2.95    0.11
   1  -2   7    2.80    0.08
  -1   2  -7    2.98    0.11
   2  -2   7    0.06    0.02
  -2  -2  -7    0.07    0.03
  -2   2  -7    0.03    0.03
  -3  -2  -7    3.70    0.13
   3  -2   7    3.50    0.13
  -3   2  -7    3.60    0.13
  -4  -2  -7    0.27    0.04
  -4  -2  -7    0.19    0.04
   4  -2   7    0.23    0.04
  -4   2  -7    0.32    0.05
  -5  -2  -7    9.34    0.21
   5  -2   7    9.21    0.25
  -5  -2  -7    8.76    0.24
  -5   2  -7    8.57    0.25
   6  -2   7    0.09    0.04
  -6  -2  -7    0.11    0.05
  -6  -2  -7    0.09    0.03
  -6   2  -7    0.07    0.04
  -9  -3   7    0.11    0.04
  -9   3   7    0.14    0.04
  -9   3   7    0.13    0.05
  -8  -3   7    0.39    0.05
  -8   3   7    0.49    0.08
  -8   3   7    0.52    0.07
  -7  -3   7    0.20    0.04
  -7   3   7    0.32    0.05
  -7   3   7    0.29    0.06
  -6  -3   7    5.04    0.16
  -6  -3   7    4.67    0.15
  -6   3   7    4.80    0.16
  -6   3   7    4.86    0.19
   5  -3  -7    1.29    0.10
  -5  -3   7    1.35    0.08
  -5  -3   7    1.42    0.08
  -5   3   7    1.10    0.09
  -5   3   7    1.22    0.09
  -4  -3   7    0.41    0.04
  -4  -3   7    0.41    0.05
   4  -3  -7    0.45    0.06
   4   3  -7    0.47    0.03
   3  -3  -7    0.02    0.02
  -3  -3   7    0.01    0.02
  -3  -3   7   -0.01    0.02
   3   3  -7    0.01    0.01
  -2  -3   7    0.32    0.04
  -2  -3   7    0.37    0.04
   2  -3  -7    0.41    0.05
   2   3  -7    0.44    0.04
  -1  -3   7    0.41    0.04
   1  -3  -7    0.36    0.05
  -1  -3   7    0.34    0.04
   1   3  -7    0.39    0.04
   0  -3   7    0.06    0.02
   0  -3   7    0.01    0.02
   0  -3  -7    0.02    0.02
   0   3  -7    0.03    0.02
   1  -3   7    8.73    0.17
   1  -3   7    8.99    0.22
  -1  -3  -7    8.57    0.22
  -1   3  -7    8.67    0.21
  -2  -3  -7    1.63    0.09
   2  -3   7    1.53    0.08
  -2   3  -7    1.45    0.08
   3  -3   7    6.70    0.19
  -3  -3  -7    6.43    0.19
  -3   3  -7    6.29    0.19
  -4  -3  -7    3.21    0.12
   4  -3   7    3.15    0.13
  -4  -3  -7    3.35    0.13
  -4   3  -7    3.27    0.14
  -5  -3  -7    0.00    0.03
   5  -3   7    0.00    0.03
  -5  -3  -7    0.02    0.02
  -5   3  -7    0.00    0.03
  -6  -3  -7    0.06    0.03
  -6  -3  -7    0.07    0.04
   6  -3   7    0.08    0.04
  -6   3  -7    0.07    0.04
  -8  -4   7    0.08    0.03
  -8   4   7    0.13    0.05
  -8   4   7    0.10    0.04
  -7  -4   7   -0.01    0.03
  -7   4   7    0.05    0.04
  -6  -4   7   13.27    0.32
  -6  -4   7   12.78    0.29
  -6   4   7   13.01    0.36
   5  -4  -7   17.79    0.45
  -5  -4   7   18.51    0.37
  -5  -4   7   18.72    0.41
  -5   4   7   17.87    0.44
   4  -4  -7    0.04    0.03
  -4  -4   7    0.09    0.03
  -4  -4   7    0.11    0.04
  -3  -4   7    0.42    0.04
  -3  -4   7    0.40    0.05
   3  -4  -7    0.30    0.05
   2  -4  -7    0.63    0.07
  -2  -4   7    0.58    0.05
  -2  -4   7    0.56    0.06
   2   4  -7    0.66    0.04
   1  -4  -7    2.54    0.12
  -1  -4   7    2.46    0.08
  -1  -4   7    2.45    0.11
   1   4  -7    2.40    0.08
   0  -4   7    0.47    0.04
   0  -4  -7    0.44    0.06
   0  -4   7    0.41    0.05
   0   4  -7    0.42    0.04
  -1  -4  -7    1.35    0.09
   1  -4   7    1.41    0.09
   1  -4   7    1.38    0.05
  -1   4  -7    1.27    0.07
  -2  -4  -7    0.18    0.04
   2  -4   7    0.22    0.04
  -2   4  -7    0.18    0.04
  -3  -4  -7    0.66    0.07
   3  -4   7    0.63    0.07
  -3   4  -7    0.73    0.07
  -4  -4  -7    0.88    0.08
   4  -4   7    0.73    0.07
  -4  -4  -7    0.94    0.08
  -4   4  -7    0.81    0.08
  -5  -4  -7    2.71    0.12
   5  -4   7    2.98    0.13
  -5  -4  -7    2.93    0.14
  -5   4  -7    2.99    0.15
  -7  -5   7    0.38    0.06
  -7   5   7    0.38    0.08
  -6  -5   7    1.88    0.11
  -6   5   7    1.54    0.12
   5  -5  -7    0.16    0.05
  -5  -5   7    0.17    0.04
  -5  -5   7    0.17    0.05
   4  -5  -7    0.53    0.08
  -4  -5   7    0.56    0.06
  -4  -5   7    0.60    0.07
  -3  -5   7    0.09    0.03
  -3  -5   7    0.03    0.03
   3  -5  -7    0.07    0.04
   2  -5  -7    0.92    0.09
  -2  -5   7    1.19    0.07
  -2  -5   7    1.10    0.09
  -1  -5   7    0.36    0.04
  -1  -5   7    0.32    0.05
   1  -5  -7    0.30    0.06
   0  -5  -7    1.33    0.09
   0  -5   7    1.50    0.06
   0  -5   7    1.36    0.09
   0   5  -7    1.41    0.07
   1  -5   7    1.05    0.08
  -1  -5  -7    1.03    0.08
  -1   5  -7    0.94    0.07
   2  -5   7    0.01    0.03
  -2  -5  -7   -0.01    0.02
  -2   5  -7    0.00    0.03
  -3  -5  -7    0.70    0.07
   3  -5   7    0.95    0.09
  -3  -5  -7    0.76    0.08
  -3   5  -7    0.75    0.08
  -4  -5  -7    0.92    0.09
  -4  -5  -7    1.09    0.09
   4  -5   7    1.00    0.09
  -4   5  -7    0.92    0.09
  -5  -6   7    4.77    0.20
  -5  -6   7    4.98    0.16
   5  -6  -7    4.62    0.22
  -4  -6   7    0.03    0.03
   4  -6  -7    0.01    0.04
  -4  -6   7    0.03    0.04
  -3  -6   7   -0.01    0.02
   3  -6  -7    0.00    0.03
  -3  -6   7   -0.01    0.03
   2  -6  -7    0.03    0.03
  -2  -6   7    0.07    0.03
  -2  -6   7    0.11    0.04
  -1  -6   7    0.19    0.05
   1  -6  -7    0.16    0.05
  -1  -6   7    0.23    0.03
   0  -6  -7    1.14    0.09
   0  -6   7    1.22    0.10
  -1  -6  -7    0.00    0.03
   1  -6   7    0.01    0.03
   2  -6   7    0.13    0.05
  -2  -6  -7    0.12    0.04
  -9   0   8    0.46    0.07
  -9   0   8    0.44    0.06
  -8   0   8    1.96    0.10
  -8   0   8    1.68    0.11
  -7   0   8    1.36    0.09
  -7   0   8    1.43    0.09
   7   0  -8    1.50    0.10
  -6   0   8    3.95    0.13
   6   0  -8    3.52    0.14
  -5   0   8    0.63    0.06
  -5   0   8    0.64    0.03
   5   0  -8    0.69    0.07
  -4   0   8    2.59    0.10
  -4   0   8    2.43    0.07
   4   0  -8    2.34    0.10
  -3   0   8    0.01    0.02
  -3   0   8    0.07    0.02
   3   0  -8    0.03    0.02
  -2   0   8    0.20    0.03
   2   0  -8    0.16    0.03
  -1   0   8    3.66    0.11
  -1   0   8    3.72    0.11
   1   0  -8    3.49    0.12
   0   0  -8   80.18    1.39
   0   0   8   79.44    1.39
  -1   0  -8   29.31    0.56
   1   0   8   29.00    0.56
   2   0   8    2.75    0.11
  -2   0  -8    2.84    0.12
  -3   0  -8    2.11    0.11
  -4   0  -8    0.36    0.06
  -5   0  -8    0.43    0.07
  -6   0  -8    0.01    0.03
  -9  -1   8    0.61    0.07
  -9  -1   8    0.48    0.07
  -9   1   8    0.64    0.07
  -9   1   8    0.60    0.08
  -8  -1   8    0.38    0.06
  -8  -1   8    0.43    0.06
  -8   1   8    0.33    0.05
  -8   1   8    0.45    0.07
  -7  -1   8    0.14    0.03
  -7   1   8    0.16    0.04
   7   1  -8    0.15    0.04
  -7   1   8    0.13    0.04
  -6  -1   8    1.39    0.08
   6  -1  -8    1.40    0.10
  -6   1   8    1.44    0.08
   6   1  -8    1.60    0.09
   5  -1  -8    1.00    0.08
  -5  -1   8    0.93    0.05
  -5  -1   8    1.00    0.07
   5   1  -8    0.99    0.06
  -5   1   8    1.01    0.07
  -4  -1   8    0.45    0.05
  -4  -1   8    0.60    0.04
   4  -1  -8    0.51    0.06
   4   1  -8    0.62    0.05
  -4   1   8    0.43    0.05
  -3  -1   8    0.19    0.03
  -3  -1   8    0.19    0.03
   3  -1  -8    0.19    0.04
   3   1  -8    0.20    0.03
  -3   1   8    0.22    0.04
  -2  -1   8    0.61    0.04
   2  -1  -8    0.67    0.06
  -2  -1   8    0.52    0.04
  -2   1   8    0.55    0.05
   2   1  -8    0.53    0.05
  -1  -1   8   11.12    0.24
  -1  -1   8   11.05    0.23
   1  -1  -8   11.06    0.26
   1   1  -8   11.00    0.24
   0  -1   8    0.91    0.07
   0  -1   8    0.95    0.06
   0  -1  -8    0.98    0.07
   0   1  -8    0.97    0.06
  -1  -1  -8    6.29    0.18
   1  -1   8    6.52    0.18
  -1   1  -8    6.53    0.18
  -2  -1  -8    4.62    0.15
   2  -1   8    4.63    0.15
  -2   1  -8    4.46    0.15
   3  -1   8    0.55    0.06
  -3  -1  -8    0.68    0.07
  -3   1  -8    0.56    0.07
  -4  -1  -8    0.99    0.07
  -4  -1  -8    1.08    0.08
   4  -1   8    1.17    0.09
  -4   1  -8    1.10    0.09
  -5  -1  -8    0.02    0.03
  -5   1  -8   -0.01    0.03
  -6  -1  -8    0.20    0.05
  -6   1  -8    0.33    0.06
  -9  -2   8    0.35    0.06
  -9   2   8    0.33    0.07
  -9   2   8    0.26    0.05
  -8  -2   8    1.01    0.08
  -8   2   8    0.84    0.08
  -8   2   8    0.75    0.09
  -7  -2   8    0.66    0.07
  -7   2   8    0.57    0.07
   7   2  -8    0.65    0.06
  -7   2   8    0.71    0.07
   6  -2  -8    0.95    0.10
  -6  -2   8    0.65    0.06
  -6  -2   8    0.85    0.06
  -6   2   8    0.89    0.08
   6   2  -8    0.84    0.06
   5  -2  -8    0.45    0.07
  -5  -2   8    0.38    0.04
  -5  -2   8    0.41    0.05
   5   2  -8    0.37    0.04
  -5   2   8    0.43    0.05
  -4  -2   8    0.11    0.03
   4  -2  -8    0.08    0.03
  -4  -2   8    0.07    0.02
  -4   2   8    0.01    0.02
   4   2  -8    0.06    0.02
  -3  -2   8    0.11    0.03
  -3  -2   8    0.17    0.03
   3  -2  -8    0.18    0.04
  -3   2   8    0.14    0.03
   3   2  -8    0.15    0.03
  -2  -2   8    0.59    0.05
   2  -2  -8    0.57    0.06
  -2  -2   8    0.55    0.05
   2   2  -8    0.64    0.04
  -1  -2   8    0.20    0.04
   1  -2  -8    0.20    0.04
  -1  -2   8    0.24    0.03
   1   2  -8    0.26    0.03
   0  -2   8   48.07    0.80
   0  -2  -8   49.01    0.89
   0  -2   8   48.27    0.88
   0   2  -8   48.60    0.87
   1  -2   8   41.86    0.67
   1  -2   8   40.25    0.76
  -1  -2  -8   40.27    0.76
  -1   2  -8   40.39    0.75
  -2  -2  -8    0.91    0.07
   2  -2   8    1.15    0.08
  -2   2  -8    1.03    0.07
   3  -2   8    7.23    0.21
  -3  -2  -8    7.38    0.21
  -3   2  -8    6.93    0.20
  -4  -2  -8    0.16    0.03
   4  -2   8    0.21    0.05
  -4  -2  -8    0.16    0.05
  -4   2  -8    0.13    0.04
  -5  -2  -8    0.09    0.03
   5  -2   8    0.07    0.03
  -5  -2  -8    0.07    0.04
  -5   2  -8    0.07    0.04
  -8  -3   8    0.31    0.05
  -8   3   8    0.25    0.05
  -8   3   8    0.35    0.07
  -7  -3   8    0.19    0.04
  -7  -3   8    0.13    0.04
  -7   3   8    0.11    0.05
  -7   3   8    0.15    0.04
  -6  -3   8    0.27    0.04
   6  -3  -8    0.47    0.07
  -6  -3   8    0.43    0.05
  -6   3   8    0.34    0.05
  -5  -3   8    1.68    0.09
  -5  -3   8    1.70    0.09
   5  -3  -8    1.63    0.11
  -5   3   8    1.87    0.10
  -4  -3   8    0.41    0.05
  -4  -3   8    0.51    0.06
   4  -3  -8    0.47    0.07
   4   3  -8    0.40    0.03
   3  -3  -8    2.08    0.11
  -3  -3   8    2.01    0.08
  -3  -3   8    1.96    0.09
   3   3  -8    1.83    0.07
  -2  -3   8    1.79    0.07
  -2  -3   8    1.73    0.09
   2  -3  -8    1.82    0.10
   2   3  -8    1.66    0.07
   1  -3  -8    1.32    0.08
  -1  -3   8    1.30    0.08
  -1  -3   8    1.29    0.06
   1   3  -8    1.31    0.07
   0  -3   8    6.48    0.19
   0  -3   8    6.65    0.15
   0  -3  -8    6.68    0.20
   0   3  -8    6.71    0.17
   1  -3   8    1.51    0.09
  -1  -3  -8    1.31    0.09
   1  -3   8    1.52    0.06
  -1   3  -8    1.34    0.08
   2  -3   8    0.02    0.03
  -2  -3  -8    0.01    0.03
  -2   3  -8    0.02    0.03
   3  -3   8    0.90    0.08
  -3  -3  -8    0.89    0.08
  -3   3  -8    0.72    0.07
  -4  -3  -8    0.07    0.04
  -4  -3  -8    0.04    0.03
   4  -3   8    0.03    0.03
  -4   3  -8    0.05    0.04
  -5  -3  -8    0.74    0.08
   5  -3   8    0.79    0.08
  -5  -3  -8    0.79    0.07
  -5   3  -8    0.88    0.09
  -7  -4   8    0.23    0.05
  -7  -4   8    0.20    0.05
  -7   4   8    0.06    0.04
  -6  -4   8    0.07    0.03
   6  -4  -8    0.11    0.05
  -6  -4   8    0.09    0.03
  -5  -4   8    0.13    0.04
   5  -4  -8    0.10    0.05
  -5  -4   8    0.07    0.04
   4  -4  -8   -0.01    0.03
  -4  -4   8   -0.01    0.02
  -4  -4   8    0.03    0.03
   3  -4  -8    0.24    0.05
  -3  -4   8    0.33    0.04
  -3  -4   8    0.27    0.04
   2  -4  -8    0.07    0.03
  -2  -4   8    0.06    0.02
  -2  -4   8    0.09    0.03
  -1  -4   8    0.07    0.03
   1  -4  -8    0.04    0.03
  -1  -4   8    0.08    0.02
   1   4  -8    0.06    0.02
   0  -4   8   28.82    0.49
   0  -4  -8   28.59    0.58
   0  -4   8   27.91    0.57
   0   4  -8   28.75    0.54
  -1  -4  -8   25.25    0.52
   1  -4   8   24.65    0.51
  -1   4  -8   23.80    0.48
   2  -4   8    0.62    0.07
  -2  -4  -8    0.51    0.06
  -2   4  -8    0.67    0.07
   3  -4   8    3.93    0.15
  -3  -4  -8    3.89    0.15
  -3   4  -8    3.94    0.15
  -4  -4  -8    0.01    0.03
   4  -4   8   -0.02    0.03
  -4  -4  -8   -0.02    0.03
  -4   4  -8    0.04    0.04
  -6  -5   8    0.10    0.05
  -6  -5   8    0.09    0.04
   6  -5  -8    0.11    0.05
   5  -5  -8    0.07    0.04
  -5  -5   8    0.04    0.03
  -5  -5   8    0.07    0.04
   4  -5  -8    0.03    0.04
  -4  -5   8    0.02    0.03
  -4  -5   8    0.04    0.02
  -3  -5   8    0.03    0.03
  -3  -5   8    0.08    0.03
   3  -5  -8    0.09    0.04
   2  -5  -8    0.11    0.04
  -2  -5   8    0.20    0.05
  -2  -5   8    0.13    0.03
  -1  -5   8    1.66    0.07
   1  -5  -8    1.74    0.11
  -1  -5   8    1.73    0.11
   0  -5  -8    1.90    0.11
   0  -5   8    1.82    0.11
  -1  -5  -8    0.77    0.08
   1  -5   8    0.94    0.09
  -1   5  -8    0.89    0.08
  -2  -5  -8    0.09    0.04
   2  -5   8    0.21    0.05
  -2   5  -8    0.11    0.04
  -3  -5  -8    0.56    0.07
  -3  -5  -8    0.52    0.07
   3  -5   8    0.48    0.07
  -3   5  -8    0.57    0.07
  -4  -6   8    0.24    0.05
  -4  -6   8    0.21    0.06
   4  -6  -8    0.24    0.06
   3  -6  -8    0.03    0.04
  -3  -6   8    0.04    0.03
  -3  -6   8    0.01    0.03
  -2  -6   8    0.25    0.04
  -2  -6   8    0.28    0.06
   2  -6  -8    0.18    0.05
  -1  -6   8    0.71    0.09
   1  -6  -8    0.76    0.09
   0  -6  -8   13.71    0.35
   0  -6   8   13.16    0.35
  -1  -6  -8    6.01    0.21
   1  -6   8    5.55    0.21
  -9   0   9    0.05    0.04
   9   0  -9    0.09    0.04
  -9   0   9    0.10    0.04
  -8   0   9    0.57    0.07
   8   0  -9    0.48    0.07
  -7   0   9    0.45    0.06
   7   0  -9    0.53    0.07
  -6   0   9    1.09    0.08
   6   0  -9    1.09    0.08
  -5   0   9    1.77    0.09
   5   0  -9    1.91    0.10
  -4   0   9    5.15    0.15
  -4   0   9    5.00    0.12
   4   0  -9    4.86    0.16
   3   0  -9    6.61    0.19
  -3   0   9    6.67    0.18
  -3   0   9    6.72    0.16
  -2   0   9    0.35    0.04
  -2   0   9    0.31    0.04
  -1   0   9    1.88    0.08
   1   0  -9    1.67    0.08
  -1   0   9    1.84    0.08
   0   0  -9    4.93    0.15
   0   0   9    4.81    0.15
   1   0   9   28.95    0.57
  -1   0  -9   28.10    0.56
  -2   0  -9   11.28    0.28
  -3   0  -9    0.05    0.03
  -4   0  -9    0.56    0.07
  -5   0  -9    0.04    0.04
  -8  -1   9    2.18    0.11
   8  -1  -9    1.84    0.12
  -8   1   9    2.08    0.11
   8   1  -9    2.12    0.12
   7  -1  -9    0.02    0.03
  -7  -1   9    0.00    0.02
  -7   1   9    0.03    0.03
   7   1  -9    0.02    0.02
   6  -1  -9    5.48    0.19
  -6  -1   9    5.34    0.17
   6   1  -9    5.36    0.17
  -6   1   9    5.39    0.17
  -5  -1   9    0.05    0.02
  -5  -1   9    0.01    0.02
   5  -1  -9    0.01    0.03
   5   1  -9    0.04    0.02
  -5   1   9    0.01    0.02
   4  -1  -9    0.01    0.02
  -4  -1   9   -0.01    0.02
  -4  -1   9   -0.02    0.01
  -4   1   9   -0.02    0.02
   4   1  -9   -0.01    0.02
  -3  -1   9    0.14    0.03
  -3  -1   9    0.07    0.02
   3  -1  -9    0.07    0.03
   3   1  -9    0.11    0.03
  -3   1   9    0.06    0.03
  -2  -1   9    1.59    0.08
   2  -1  -9    1.72    0.09
  -2  -1   9    1.69    0.08
  -2   1   9    1.79    0.09
   2   1  -9    1.72    0.08
  -1  -1   9    0.01    0.02
  -1  -1   9    0.01    0.02
   1  -1  -9    0.03    0.02
   1   1  -9    0.00    0.02
   0  -1   9    7.16    0.17
   0  -1  -9    7.53    0.20
   0  -1   9    7.08    0.19
   0   1  -9    7.35    0.19
  -1  -1  -9    1.67    0.09
   1  -1   9    1.63    0.09
  -1   1  -9    1.67    0.09
  -2  -1  -9    2.41    0.11
   2  -1   9    2.32    0.11
  -2   1  -9    2.24    0.11
   3  -1   9    0.61    0.07
  -3  -1  -9    0.54    0.06
  -3   1  -9    0.86    0.08
  -4  -1  -9    0.24    0.05
   4  -1   9    0.32    0.06
  -4   1  -9    0.33    0.06
  -5  -1  -9   -0.04    0.03
  -5   1  -9    0.02    0.04
   8  -2  -9    0.27    0.06
  -8  -2   9    0.39    0.06
  -8   2   9    0.38    0.06
  -8   2   9    0.32    0.07
  -7  -2   9    0.12    0.04
   7  -2  -9    0.13    0.05
  -7   2   9    0.10    0.04
  -6  -2   9    0.57    0.06
  -6  -2   9    0.56    0.05
   6  -2  -9    0.63    0.08
   6   2  -9    0.58    0.05
  -6   2   9    0.66    0.07
  -5  -2   9    3.23    0.12
  -5  -2   9    3.20    0.11
   5  -2  -9    3.10    0.15
  -5   2   9    3.00    0.13
   5   2  -9    3.14    0.11
  -4  -2   9    3.20    0.11
   4  -2  -9    3.10    0.14
  -4  -2   9    3.11    0.11
   4   2  -9    3.13    0.10
  -4   2   9    3.05    0.12
   3  -2  -9    2.19    0.11
  -3  -2   9    2.10    0.09
  -3  -2   9    1.97    0.09
   3   2  -9    2.00    0.08
  -3   2   9    1.89    0.10
  -2  -2   9    1.87    0.09
   2  -2  -9    2.02    0.10
  -2  -2   9    1.97    0.08
   2   2  -9    1.99    0.08
  -1  -2   9    0.43    0.04
  -1  -2   9    0.43    0.05
   1  -2  -9    0.54    0.06
   1   2  -9    0.40    0.04
   0  -2   9   12.01    0.28
   0  -2  -9   12.37    0.30
   0  -2   9   12.39    0.25
   0   2  -9   12.45    0.28
  -1  -2  -9   21.29    0.45
   1  -2   9   21.06    0.44
  -1   2  -9   21.37    0.44
   2  -2   9    2.48    0.12
  -2  -2  -9    2.72    0.12
  -2   2  -9    2.65    0.12
   3  -2   9    0.63    0.07
  -3  -2  -9    0.56    0.07
   4  -2   9    0.03    0.03
  -4  -2  -9    0.02    0.02
  -4  -2  -9   -0.01    0.03
  -4   2  -9    0.04    0.03
   8  -3  -9    0.58    0.09
  -8   3   9    0.78    0.10
  -8   3   9    0.82    0.09
   7  -3  -9   -0.01    0.04
  -7  -3   9   -0.02    0.02
  -7   3   9    0.00    0.03
   6  -3  -9    1.69    0.12
  -6  -3   9    1.63    0.09
  -6  -3   9    1.62    0.09
  -6   3   9    1.55    0.10
  -5  -3   9    0.24    0.04
  -5  -3   9    0.23    0.04
   5  -3  -9    0.26    0.06
  -5   3   9    0.16    0.04
   4  -3  -9    0.43    0.06
  -4  -3   9    0.49    0.06
  -4  -3   9    0.42    0.05
   3  -3  -9    0.93    0.09
  -3  -3   9    1.14    0.07
  -3  -3   9    0.92    0.07
   3   3  -9    0.94    0.05
  -2  -3   9    1.78    0.08
   2  -3  -9    1.59    0.10
  -2  -3   9    1.65    0.09
   2   3  -9    1.65    0.08
   1  -3  -9    2.05    0.11
  -1  -3   9    2.15    0.10
  -1  -3   9    2.26    0.09
   1   3  -9    2.14    0.09
   0  -3   9    3.12    0.10
   0  -3  -9    3.37    0.14
   0  -3   9    3.08    0.13
   0   3  -9    3.16    0.12
   1  -3   9    4.85    0.17
  -1  -3  -9    4.78    0.17
  -1   3  -9    5.19    0.16
   2  -3   9    0.53    0.07
  -2  -3  -9    0.45    0.06
  -2   3  -9    0.37    0.06
  -3  -3  -9    1.82    0.10
   3  -3   9    1.90    0.11
  -3   3  -9    1.87    0.11
   4  -3   9    1.26    0.10
  -4  -3  -9    1.39    0.10
  -4  -3  -9    1.39    0.09
  -4   3  -9    1.13    0.10
   7  -4  -9    0.09    0.05
  -7  -4   9    0.16    0.04
  -7  -4   9    0.09    0.04
  -6  -4   9    0.11    0.04
  -6  -4   9    0.20    0.04
   6  -4  -9    0.20    0.06
  -5  -4   9    2.03    0.10
   5  -4  -9    1.91    0.13
  -5  -4   9    2.02    0.10
  -4  -4   9    2.83    0.12
  -4  -4   9    2.94    0.11
   4  -4  -9    2.82    0.15
   3  -4  -9    0.67    0.08
  -3  -4   9    0.75    0.08
  -3  -4   9    0.65    0.06
  -2  -4   9    0.79    0.08
   2  -4  -9    0.73    0.08
  -2  -4   9    0.85    0.06
   1  -4  -9    0.28    0.05
  -1  -4   9    0.34    0.04
  -1  -4   9    0.38    0.06
   1   4  -9    0.28    0.04
   0  -4  -9    8.72    0.25
   0  -4   9    9.21    0.25
   0   4  -9    8.82    0.22
  -1  -4  -9    9.98    0.27
   1  -4   9    9.82    0.27
  -1   4  -9   10.24    0.25
   2  -4   9    0.94    0.09
  -2  -4  -9    0.75    0.08
  -2   4  -9    0.94    0.08
  -3  -4  -9    0.68    0.08
   3  -4   9    1.05    0.10
  -3   4  -9    0.79    0.08
   5  -5  -9    0.09    0.05
  -5  -5   9    0.08    0.04
  -5  -5   9    0.05    0.04
   4  -5  -9    0.06    0.04
  -4  -5   9    0.13    0.03
  -4  -5   9    0.10    0.04
  -3  -5   9    0.04    0.03
  -3  -5   9    0.02    0.03
   3  -5  -9    0.06    0.03
   2  -5  -9    0.08    0.04
  -2  -5   9    0.11    0.04
  -2  -5   9    0.19    0.03
   1  -5  -9    0.21    0.05
  -1  -5   9    0.21    0.05
   0  -5  -9    0.51    0.07
   0  -5   9    0.66    0.08
  -1  -5  -9    0.61    0.07
   1  -5   9    0.61    0.08
  -8   0  10    0.01    0.03
   8   0 -10    0.01    0.03
  -7   0  10    0.11    0.04
   7   0 -10    0.11    0.04
  -6   0  10    0.35    0.05
   6   0 -10    0.48    0.06
   5   0 -10    0.49    0.06
  -5   0  10    0.48    0.06
  -4   0  10    8.89    0.23
  -4   0  10    8.82    0.20
   4   0 -10    8.88    0.24
   3   0 -10    0.20    0.04
  -3   0  10    0.16    0.04
  -3   0  10    0.18    0.03
  -2   0  10    0.01    0.02
   2   0 -10    0.01    0.02
  -2   0  10    0.02    0.02
  -1   0  10    0.10    0.03
  -1   0  10    0.14    0.03
   1   0 -10    0.15    0.03
   0   0 -10    1.72    0.09
   0   0  10    1.80    0.09
  -1   0 -10    0.12    0.04
  -2   0 -10    1.48    0.10
  -3   0 -10    0.03    0.04
  -4   0 -10    0.44    0.07
  -8  -1  10    0.32    0.06
   8  -1 -10    0.23    0.06
   8   1 -10    0.26    0.05
  -8   1  10    0.24    0.05
   7  -1 -10    0.35    0.06
  -7  -1  10    0.43    0.06
   7   1 -10    0.44    0.06
  -7   1  10    0.40    0.06
  -6  -1  10    0.07    0.03
   6  -1 -10    0.10    0.04
   6   1 -10    0.08    0.03
  -6   1  10    0.13    0.04
  -5  -1  10    0.03    0.02
   5  -1 -10    0.00    0.03
  -5  -1  10    0.01    0.02
  -5   1  10    0.01    0.03
   5   1 -10    0.04    0.02
  -4  -1  10    1.76    0.08
   4  -1 -10    1.88    0.11
  -4  -1  10    1.86    0.09
  -4   1  10    1.66    0.10
   4   1 -10    1.78    0.09
  -3  -1  10   10.13    0.23
  -3  -1  10    9.82    0.24
   3  -1 -10   10.17    0.27
   3   1 -10   10.10    0.25
  -3   1  10    9.84    0.25
  -2  -1  10   -0.01    0.02
  -2  -1  10    0.00    0.02
   2  -1 -10   -0.02    0.02
   2   1 -10    0.01    0.02
  -1  -1  10    2.62    0.10
   1  -1 -10    2.68    0.12
  -1  -1  10    2.75    0.11
   1   1 -10    2.75    0.11
   0  -1 -10    0.24    0.04
   0  -1  10    0.23    0.04
   0   1 -10    0.18    0.04
   1  -1  10    0.01    0.02
  -1  -1 -10    0.04    0.03
  -1   1 -10    0.02    0.03
   2  -1  10    0.11    0.04
  -2  -1 -10    0.05    0.03
  -2   1 -10    0.10    0.04
   3  -1  10    0.71    0.08
  -3  -1 -10    0.71    0.08
  -3   1 -10    0.62    0.08
  -4  -1 -10    0.77    0.09
  -4   1 -10    0.85    0.09
  -7  -2  10    0.24    0.05
   7  -2 -10    0.14    0.05
  -7   2  10    0.13    0.04
  -6  -2  10    0.05    0.03
   6  -2 -10    0.06    0.04
  -6   2  10    0.11    0.04
   5  -2 -10    0.05    0.03
  -5  -2  10    0.04    0.02
  -5  -2  10    0.02    0.03
   5   2 -10    0.05    0.02
  -5   2  10    0.01    0.03
   4  -2 -10    6.32    0.21
  -4  -2  10    6.29    0.17
  -4  -2  10    6.10    0.18
  -4   2  10    6.13    0.19
   4   2 -10    6.21    0.17
  -3  -2  10    0.52    0.06
   3  -2 -10    0.54    0.07
  -3  -2  10    0.59    0.06
   3   2 -10    0.46    0.05
  -2  -2  10    0.01    0.02
   2  -2 -10   -0.01    0.02
  -2  -2  10    0.01    0.02
   2   2 -10    0.00    0.02
  -1  -2  10    0.58    0.06
  -1  -2  10    0.51    0.05
   1  -2 -10    0.45    0.06
   1   2 -10    0.59    0.06
   0  -2 -10    0.48    0.06
   0  -2  10    0.62    0.07
   0  -2  10    0.46    0.04
   0   2 -10    0.42    0.05
  -1  -2 -10    1.01    0.08
   1  -2  10    0.90    0.08
  -1   2 -10    1.03    0.08
   2  -2  10    0.08    0.03
  -2  -2 -10    0.07    0.03
  -2   2 -10    0.05    0.04
   3  -2  10    0.37    0.06
  -3  -2 -10    0.30    0.06
  -3   2 -10    0.33    0.06
  -7  -3  10    0.30    0.06
   7  -3 -10    0.29    0.07
  -7   3  10    0.26    0.06
  -6  -3  10    0.15    0.04
   6  -3 -10    0.11    0.04
  -6  -3  10    0.13    0.04
  -6   3  10    0.15    0.04
   5  -3 -10   -0.01    0.03
  -5  -3  10    0.00    0.02
  -5  -3  10    0.00    0.03
  -4  -3  10    0.47    0.06
   4  -3 -10    0.48    0.07
  -4  -3  10    0.53    0.06
   3  -3 -10    5.54    0.20
  -3  -3  10    5.84    0.16
  -3  -3  10    5.73    0.17
   3   3 -10    5.73    0.15
  -2  -3  10    0.53    0.05
  -2  -3  10    0.44    0.06
   2  -3 -10    0.42    0.06
   2   3 -10    0.43    0.05
   1  -3 -10    1.99    0.11
  -1  -3  10    2.15    0.09
  -1  -3  10    2.12    0.10
   1   3 -10    2.10    0.10
   0  -3  10    1.44    0.09
   0  -3 -10    1.58    0.10
   0   3 -10    1.51    0.09
  -1  -3 -10    0.51    0.06
   1  -3  10    0.51    0.06
  -1   3 -10    0.56    0.06
   2  -3  10    0.83    0.09
  -2  -3 -10    0.71    0.08
  -2   3 -10    0.72    0.07
   3  -3  10    0.08    0.04
  -3  -3 -10    0.12    0.05
  -3   3 -10    0.05    0.04
  -6  -4  10    0.01    0.03
   6  -4 -10   -0.05    0.03
  -5  -4  10    0.04    0.03
  -5  -4  10    0.03    0.03
   5  -4 -10   -0.04    0.03
   4  -4 -10    3.47    0.17
  -4  -4  10    3.60    0.14
  -4  -4  10    3.66    0.13
  -3  -4  10    1.04    0.07
  -3  -4  10    0.94    0.08
   3  -4 -10    1.20    0.10
   2  -4 -10    0.02    0.03
  -2  -4  10   -0.03    0.02
  -2  -4  10   -0.01    0.02
   1  -4 -10    0.40    0.06
  -1  -4  10    0.40    0.06
   0  -4  10    0.12    0.04
   0  -4 -10    0.02    0.03
   0   4 -10    0.07    0.03
   1  -4  10    0.32    0.06
  -1  -4 -10    0.29    0.06
  -1   4 -10    0.22    0.04
  -3  -5  10    2.84    0.11
  -3  -5  10    2.44    0.13
   3  -5 -10    2.38    0.14
  -2  -5  10    0.00    0.02
   2  -5 -10   -0.02    0.03
  -2  -5  10   -0.03    0.03
  -1  -5  10    0.44    0.07
   1  -5 -10    0.38    0.07
  -7   0  11    0.73    0.08
   7   0 -11    0.65    0.08
  -6   0  11    0.10    0.04
   6   0 -11    0.08    0.03
   5   0 -11   -0.02    0.02
  -5   0  11   -0.01    0.03
   4   0 -11    0.12    0.04
  -4   0  11    0.08    0.03
  -3   0  11    0.24    0.04
   3   0 -11    0.22    0.04
  -3   0  11    0.26    0.05
  -2   0  11    0.08    0.03
   2   0 -11    0.03    0.03
  -2   0  11    0.03    0.02
   1   0 -11    0.73    0.07
   0   0 -11    1.75    0.10
  -1   0 -11    0.06    0.03
  -2   0 -11    4.31    0.17
   7  -1 -11    1.09    0.11
  -7  -1  11    0.98    0.09
   7   1 -11    1.03    0.08
  -7   1  11    1.00    0.10
  -6  -1  11    1.70    0.10
   6  -1 -11    1.68    0.11
  -6   1  11    1.63    0.11
   6   1 -11    1.91    0.10
  -5  -1  11    0.03    0.03
   5  -1 -11    0.07    0.03
  -5   1  11    0.07    0.04
   5   1 -11    0.07    0.03
  -4  -1  11    0.06    0.02
  -4  -1  11    0.02    0.03
   4  -1 -11    0.03    0.03
  -4   1  11    0.05    0.03
   4   1 -11    0.02    0.02
   3  -1 -11    0.01    0.03
  -3  -1  11   -0.01    0.02
  -3  -1  11    0.00    0.02
  -3   1  11   -0.03    0.02
   3   1 -11    0.00    0.02
  -2  -1  11    0.00    0.02
  -2  -1  11    0.00    0.02
   2  -1 -11    0.05    0.03
   2   1 -11   -0.01    0.02
  -1  -1  11    0.08    0.03
   1  -1 -11    0.09    0.03
  -1  -1  11    0.13    0.04
   1   1 -11    0.13    0.04
   0  -1 -11    0.44    0.06
   0  -1  11    0.47    0.06
   0   1 -11    0.51    0.06
   1  -1  11    0.12    0.04
  -1  -1 -11    0.08    0.04
  -1   1 -11    0.22    0.05
  -2  -1 -11    1.52    0.10
   2  -1  11    1.29    0.10
  -2   1 -11    1.48    0.11
  -6  -2  11    0.24    0.05
   6  -2 -11    0.28    0.06
  -6   2  11    0.34    0.06
  -5  -2  11   -0.01    0.03
   5  -2 -11    0.00    0.03
  -5  -2  11   -0.01    0.02
   5   2 -11    0.03    0.02
  -5   2  11   -0.02    0.03
   4  -2 -11    0.56    0.07
  -4  -2  11    0.63    0.06
  -4  -2  11    0.60    0.07
  -4   2  11    0.62    0.07
   4   2 -11    0.50    0.05
  -3  -2  11    0.06    0.03
  -3  -2  11    0.03    0.03
   3  -2 -11    0.06    0.03
   3   2 -11    0.03    0.02
  -2  -2  11    0.20    0.04
   2  -2 -11    0.19    0.05
  -2  -2  11    0.24    0.04
   2   2 -11    0.19    0.04
  -1  -2  11    1.34    0.09
  -1  -2  11    1.53    0.08
   1  -2 -11    1.32    0.09
   1   2 -11    1.48    0.09
   0  -2 -11    0.39    0.06
   0  -2  11    0.45    0.06
   0   2 -11    0.29    0.05
  -1  -2 -11    0.20    0.05
   1  -2  11    0.16    0.04
  -1   2 -11    0.16    0.04
   2  -2  11    2.89    0.14
  -2  -2 -11    3.10    0.14
  -2   2 -11    2.72    0.14
   5  -3 -11    0.02    0.03
  -5  -3  11   -0.02    0.02
  -4  -3  11    0.08    0.03
  -4  -3  11    0.10    0.04
   4  -3 -11    0.09    0.04
  -3  -3  11    0.35    0.05
   3  -3 -11    0.33    0.06
  -3  -3  11    0.38    0.05
  -2  -3  11    0.25    0.05
   2  -3 -11    0.18    0.05
  -2  -3  11    0.17    0.04
   2   3 -11    0.20    0.04
  -1  -3  11    0.09    0.04
   1  -3 -11    0.09    0.04
  -1  -3  11    0.04    0.02
   1   3 -11    0.05    0.03
   0  -3 -11    1.52    0.10
   0  -3  11    1.61    0.10
   0   3 -11    1.67    0.10
  -1  -3 -11    0.24    0.05
   1  -3  11    0.26    0.05
  -1   3 -11    0.24    0.05
  -3  -4  11   -0.01    0.02
  -3  -4  11   -0.03    0.03
   3  -4 -11   -0.01    0.03
  -2  -4  11    0.09    0.04
   2  -4 -11    0.05    0.04
  -2  -4  11    0.07    0.03
  -1  -4  11    0.78    0.08
   1  -4 -11    0.69    0.09
   6   0 -12    0.30    0.06
  -5   0  12    0.00    0.03
   5   0 -12   -0.02    0.02
  -4   0  12    0.39    0.06
   4   0 -12    0.40    0.06
   3   0 -12    0.02    0.03
  -3   0  12    0.00    0.02
   2   0 -12    0.10    0.04
   1   0 -12    0.07    0.03
   0   0 -12    0.88    0.08
  -1   0 -12    0.41    0.07
   5  -1 -12    0.03    0.03
  -5  -1  12   -0.01    0.03
  -5   1  12    0.02    0.03
   5   1 -12    0.01    0.02
  -4  -1  12    0.18    0.04
  -4  -1  12    0.17    0.04
   4  -1 -12    0.14    0.04
   4   1 -12    0.20    0.04
  -4   1  12    0.24    0.05
  -3  -1  12    0.03    0.03
   3  -1 -12    0.05    0.03
  -3  -1  12    0.04    0.03
   3   1 -12    0.08    0.03
  -2  -1  12    0.02    0.02
  -2  -1  12   -0.02    0.02
   2  -1 -12    0.03    0.03
   2   1 -12   -0.01    0.02
   1  -1 -12    0.26    0.05
  -1  -1  12    0.34    0.06
   1   1 -12    0.30    0.05
   0  -1  12    0.16    0.04
   0  -1 -12    0.17    0.05
   0   1 -12    0.21    0.05
   5  -2 -12    0.12    0.05
   4  -2 -12    0.56    0.08
  -4  -2  12    0.62    0.06
  -4  -2  12    0.68    0.07
   4   2 -12    0.53    0.06
  -3  -2  12    0.09    0.03
   3  -2 -12    0.04    0.03
  -3  -2  12    0.07    0.03
   3   2 -12    0.05    0.03
  -2  -2  12    0.00    0.03
   2  -2 -12    0.01    0.03
  -2  -2  12    0.02    0.03
   2   2 -12    0.01    0.03
  -1  -2  12    0.19    0.04
   1  -2 -12    0.14    0.04
  -1  -2  12    0.14    0.04
   1   2 -12    0.10    0.04
   0   0   0    0.00    0.00
;
_shelx_hkl_checksum     70065
_shelx_res_file
;
    1.res created by SHELXL-2014/7
TITL 1 in P-1                    New: P21/m
CELL  0.71073    8.7649    6.8899   10.6868    90.000   104.676    90.000
ZERR  2           0.0014    0.0011    0.0018     0.000     0.004     0.000
LATT 1
SYMM             - X ,    0.50000 + Y ,            - Z
SFAC
SFAC C   2.3100 20.8439  1.0200 10.2075  1.5886  0.5687  0.8650 51.6512  =
        0.2156  0.0033  0.0016 11.5000 0.680 12.01000
SFAC
SFAC H   0.4930 10.5109  0.3229 26.1257  0.1402  3.1424  0.0408 57.7998  =
        0.0030  0.0000  0.0000  0.6240 0.350  1.00800
SFAC
SFAC N  12.2126  0.0057  3.1322  9.8933  2.0125 28.9975  1.1663  0.5826  =
       -11.5290  0.0061  0.0033 19.6000 0.680 14.01000
SFAC
SFAC O   3.0485 13.2771  2.2868  5.7011  1.5463  0.3239  0.8670 32.9089  =
        0.2508  0.0106  0.0060 32.5000 0.680 16.00000
UNIT 28 24 4 8
L.S. 20
ACTA
BOND $H
FMAP 2
PLAN 20
HTAB N2 O1_$1
HTAB C7 O2
HTAB C4 O2_$2
EQIV $2 X+1, Y, Z
EQIV $1 x, y, z+1
htab
SIZE 0.22 0.2 0.18
CONF
WGHT    0.070900    0.124800
FVAR       0.25423
C1    1    0.070479    0.750000   -0.183780    10.50000    0.03472    0.03903 =
         0.02893    0.00000    0.00317    0.00000
AFIX  43
H1    2   -0.009671    0.750000   -0.259842    10.50000   -1.20000
AFIX   0
C2    1    0.224347    0.750000   -0.190937    10.50000    0.03647    0.04086 =
         0.03587    0.00000    0.00985    0.00000
C3    1    0.344935    0.750000   -0.074627    10.50000    0.02967    0.06128 =
         0.04072    0.00000    0.00914    0.00000
AFIX  43
H3    2    0.449714    0.750000   -0.078585    10.50000   -1.20000
AFIX   0
C4    1    0.311719    0.750000    0.042899    10.50000    0.02915    0.05834 =
         0.03403    0.00000    0.00199    0.00000
AFIX  43
H4    2    0.393406    0.750000    0.117946    10.50000   -1.20000
AFIX   0
C5    1    0.108444    0.750000    0.169160    10.50000    0.03140    0.03276 =
         0.02921    0.00000    0.00323    0.00000
C6    1   -0.044995    0.750000    0.178509    10.50000    0.03335    0.03130 =
         0.03213    0.00000    0.00791    0.00000
C7    1   -0.164818    0.750000    0.060654    10.50000    0.02837    0.04978 =
         0.03631    0.00000    0.00705    0.00000
AFIX  43
H7    2   -0.270289    0.750000    0.062626    10.50000   -1.20000
AFIX   0
C8    1   -0.126718    0.750000   -0.054689    10.50000    0.02964    0.04742 =
         0.03244    0.00000    0.00090    0.00000
AFIX  43
H8    2   -0.207571    0.750000   -0.130294    10.50000   -1.20000
AFIX   0
C9    1    0.030738    0.750000   -0.064393    10.50000    0.03183    0.03127 =
         0.03162    0.00000    0.00524    0.00000
C10   1    0.153275    0.750000    0.051393    10.50000    0.03089    0.03192 =
         0.03153    0.00000    0.00490    0.00000
C11   1    0.258923    0.750000   -0.321032    10.50000    0.04269    0.04740 =
         0.03856    0.00000    0.01349    0.00000
C12   1    0.426035    0.750000   -0.329512    10.50000    0.04527    0.09999 =
         0.04494    0.00000    0.01900    0.00000
AFIX   3
H12A  2    0.432079    0.750000   -0.415407    10.50000   -1.20000
H12B  2    0.476925    0.636194   -0.288184    11.00000   -1.20000
AFIX   0
C13   1   -0.224497    0.750000    0.325212    10.50000    0.03584    0.05666 =
         0.04101    0.00000    0.01239    0.00000
C14   1   -0.223967    0.750000    0.464154    10.50000    0.04897    0.08117 =
         0.04171    0.00000    0.01821    0.00000
AFIX   3
H14A  2   -0.315178    0.750000    0.477529    10.50000   -1.20000
H14B  2   -0.168901    0.856108    0.507709    11.00000   -1.20000
AFIX   0
N1    3    0.237112    0.750000    0.287778    10.50000    0.03289    0.05728 =
         0.02880    0.00000    0.00684    0.00000
N2    3   -0.079304    0.750000    0.299672    10.50000    0.03192    0.05387 =
         0.03006    0.00000    0.00621    0.00000
AFIX  43
H2    2    0.000529    0.750000    0.365899    10.50000   -1.20000
AFIX   0
O1    4    0.151767    0.750000   -0.418343    10.50000    0.04634    0.10193 =
         0.03274    0.00000    0.01001    0.00000
O2    4   -0.344532    0.750000    0.242245    10.50000    0.03244    0.20083 =
         0.04324    0.00000    0.00780    0.00000
O3    4    0.287206    0.595783    0.333158    11.00000    0.08026    0.07777 =
         0.05447    0.01307   -0.01231    0.02325
HKLF 4 1 -1.0000  0.0000  0.0000  0.0000  1.0000  0.0000  0.0000  0.0000 -1.0000
REM  1 in P-1                    New: P21/m
REM R1 =  0.0430 for    1079 Fo > 4sig(Fo)  and  0.0479 for all    1229 data
REM    118 parameters refined using      0 restraints
END
WGHT      0.0708      0.1248
REM Instructions for potential hydrogen bonds
HTAB C7 O2
HTAB N2 O1_$1
REM Highest difference peak  0.209,  deepest hole -0.286,  1-sigma level  0.086
Q1    1  -0.2942  0.9066  0.4765  11.00000  0.05    0.21
Q2    1   0.2733  0.4958  0.2644  11.00000  0.05    0.17
Q3    1  -0.3205  0.8462  0.2233  11.00000  0.05    0.15
Q4    1   0.3032  0.5474  0.3552  11.00000  0.05    0.15
Q5    1   0.4369  0.9726  0.1610  11.00000  0.05    0.14
Q6    1   0.1497  0.5266  0.2995  11.00000  0.05    0.14
Q7    1   0.3805  0.4747  0.4579  11.00000  0.05    0.14
Q8    1   0.4572  0.5201 -0.3343  11.00000  0.05    0.13
Q9    1   0.4604  0.5173 -0.4218  11.00000  0.05    0.13
Q10   1   0.3879  0.5199 -0.3617  11.00000  0.05    0.13
Q11   1  -0.1616  0.9671 -0.1987  11.00000  0.05    0.13
Q12   1   0.3569  0.9985  0.1620  11.00000  0.05    0.13
Q13   1  -0.0675  0.9692 -0.0111  11.00000  0.05    0.13
Q14   1  -0.0746  0.9948  0.4184  11.00000  0.05    0.13
Q15   1   0.1323  0.9769 -0.1473  11.00000  0.05    0.12
Q16   1  -0.0370  0.9741  0.1679  11.00000  0.05    0.12
Q17   1   0.5265  0.9895 -0.0838  11.00000  0.05    0.12
Q18   1   0.2766  0.9980 -0.1181  11.00000  0.05    0.12
Q19   1   0.1626  0.4814  0.3753  11.00000  0.05    0.12
Q20   1   0.4260  0.4860 -0.2575  11.00000  0.05    0.12
;
_shelx_res_checksum     5167
