# Supplementary material for: Synthesis, crystal structure and Hirshfeld surface analysis of N-(6-acetyl-1-nitro­naphthalen-2-yl)acetamide
Source: Acta Crystallogr E Crystallogr Commun. 2024 Mar 6;80(Pt 4):347–50. doi: 10.1107/S2056989024001609 (PMC10993598; doi:10.1107/S2056989024001609)
Supplement: Supplementary file 2 [file e-80-00347-Isup3.hkl]

data_I                                                                          
_shelx_title ' 1 in P-1                    New: P21/m'                          
_shelx_refln_list_code          4                                               
_shelx_F_calc_maximum      156.89                                               
_exptl_crystal_F_000       283.95                                               
_reflns_d_resolution_high  0.8349                                               
                                                                                
loop_                                                                           
 _space_group_symop_operation_xyz                                               
 'x, y, z'                                                                      
 '-x, y+1/2, -z'                                                                
 '-x, -y, -z'                                                                   
 'x, -y-1/2, z'                                                                 
                                                                                
_cell_length_a     8.7649                                                       
_cell_length_b     6.8899                                                       
_cell_length_c    10.6868                                                       
_cell_angle_alpha  90.000                                                       
_cell_angle_beta  104.676                                                       
_cell_angle_gamma  90.000                                                       
                                                                                
_shelx_F_squared_multiplier     1.000                                           
                                                                                
loop_                                                                           
 _refln_index_h                                                                 
 _refln_index_k                                                                 
 _refln_index_l                                                                 
 _refln_F_squared_calc                                                          
 _refln_F_squared_meas                                                          
 _refln_F_squared_sigma                                                         
 _refln_observed_status                                                         
   1   0   0       2239.13       2068.86        41.67 o                         
   2   0   0       3364.86       3216.92        37.42 o                         
   3   0   0         13.16         16.86         0.85 o                         
   4   0   0          2.89          2.17         0.22 o                         
   5   0   0         80.64         99.15         1.60 o                         
   6   0   0          3.09          5.76         0.40 o                         
   7   0   0          2.32          1.62         0.26 o                         
   8   0   0          0.09         -0.06         0.26 o                         
   9   0   0         11.21         11.14         0.74 o                         
  10   0   0         44.70         53.07         2.63 o                         
   1   1   0       1756.85       1699.64        12.70 o                         
   2   1   0        216.41        192.39         1.36 o                         
   3   1   0         38.64         39.03         0.46 o                         
   4   1   0          3.03          1.87         0.11 o                         
   5   1   0         45.41         42.06         0.69 o                         
   6   1   0        121.97        116.16         1.34 o                         
   7   1   0          1.35          0.83         0.23 o                         
   8   1   0         26.86         24.28         0.63 o                         
   9   1   0          0.81          1.46         0.32 o                         
  10   1   0          4.68          8.96         0.66 o                         
   0   2   0      24614.54      15471.92       294.59 o                         
   1   2   0       1814.15       1789.61        17.48 o                         
   2   2   0        340.76        322.12         2.88 o                         
   3   2   0         65.13         69.74         0.72 o                         
   4   2   0         62.63         70.46         0.77 o                         
   5   2   0          3.81          2.89         0.19 o                         
   6   2   0          0.89          1.23         0.17 o                         
   7   2   0         31.54         35.79         0.71 o                         
   8   2   0          0.03         -0.14         0.20 o                         
   9   2   0         18.90         20.80         0.86 o                         
   1   3   0         11.82         17.19         0.81 o                         
   2   3   0          4.64          4.53         0.22 o                         
   3   3   0         56.50         43.04         0.64 o                         
   4   3   0         53.68         45.55         0.70 o                         
   5   3   0          0.70          0.32         0.12 o                         
   6   3   0          0.25          0.29         0.18 o                         
   7   3   0          0.88          1.46         0.38 o                         
   8   3   0          0.12         -0.10         0.27 o                         
   9   3   0          3.68          4.89         0.52 o                         
   0   4   0       3898.51       3738.04        44.47 o                         
   1   4   0        619.77        649.53         6.48 o                         
   2   4   0         31.46         29.90         0.66 o                         
   3   4   0         49.58         62.99         0.87 o                         
   4   4   0          9.24         11.52         0.41 o                         
   5   4   0          7.63          7.95         0.40 o                         
   6   4   0         10.72         10.67         0.58 o                         
   7   4   0         17.24         17.68         0.79 o                         
   8   4   0          1.19          1.25         0.49 o                         
   1   5   0        107.33        109.84         1.41 o                         
   2   5   0          2.40          3.18         0.25 o                         
   3   5   0          4.29          6.23         0.46 o                         
   4   5   0          0.71          1.80         0.21 o                         
   5   5   0          2.83          2.37         0.27 o                         
   6   5   0          4.21          5.68         0.87 o                         
   7   5   0          1.76          1.23         0.33 o                         
   8   5   0          0.41         -0.07         0.37 o                         
   0   6   0       1172.81       1087.12        16.25 o                         
   1   6   0        136.24        139.30         1.66 o                         
   2   6   0         43.18         40.98         1.36 o                         
   3   6   0          0.41          1.15         0.25 o                         
   4   6   0          1.88          2.13         0.36 o                         
   5   6   0          3.79          3.65         0.43 o                         
   6   6   0          6.23          7.29         0.61 o                         
   1   7   0         40.88         40.74         1.04 o                         
   2   7   0          2.31          2.38         0.38 o                         
   3   7   0          2.21          2.75         0.34 o                         
   4   7   0          5.18          4.33         0.45 o                         
   5   7   0          0.38          0.23         0.29 o                         
   0   8   0        224.57        192.78         4.64 o                         
   1   8   0         44.40         40.16         1.31 o                         
   2   8   0          1.44          1.02         0.32 o                         
 -10   0   1          2.41          2.96         0.48 o                         
  -9   0   1          1.22          1.63         0.37 o                         
  -8   0   1         10.18         10.08         0.77 o                         
  -7   0   1         34.33         33.30         1.00 o                         
  -6   0   1         28.85         24.01         0.74 o                         
  -5   0   1        119.62        152.24         2.27 o                         
  -4   0   1        363.20        402.55         6.96 o                         
  -3   0   1        379.96        392.92         4.74 o                         
  -2   0   1        262.77        251.79         3.11 o                         
  -1   0   1          0.61          0.15         0.15 o                         
   0   0   1        311.35        305.68         2.15 o                         
   1   0   1       2016.47       1901.41        89.74 o                         
   2   0   1        811.21        802.79         8.06 o                         
   3   0   1       1204.39       1159.30        17.17 o                         
   4   0   1        294.95        296.42         3.74 o                         
   5   0   1          2.94          3.14         0.26 o                         
   6   0   1        779.76        775.13         9.36 o                         
   7   0   1         42.15         41.73         1.03 o                         
   8   0   1         32.26         31.17         2.09 o                         
   9   0   1          0.46          0.36         0.28 o                         
 -10   1   1          6.32          7.81         0.57 o                         
  -9   1   1         13.94         13.84         0.71 o                         
  -8   1   1         56.71         58.09         1.01 o                         
  -7   1   1         86.22         80.64         1.13 o                         
  -6   1   1         82.20         80.08         1.06 o                         
  -5   1   1        178.00        196.67         1.95 o                         
  -4   1   1        206.27        263.45         2.15 o                         
  -3   1   1        242.69        258.79         2.05 o                         
  -2   1   1        156.98        146.91         1.09 o                         
  -1   1   1         20.34         17.89         0.37 o                         
   0   1   1        936.80        912.22         7.69 o                         
   1   1   1        387.39        338.13         3.39 o                         
   2   1   1        720.75        705.93         4.87 o                         
   3   1   1        183.00        195.37         1.62 o                         
   4   1   1        112.60        107.87         1.02 o                         
   5   1   1         16.68         14.70         0.35 o                         
   6   1   1         87.61         86.17         1.09 o                         
   7   1   1          8.36          8.01         0.41 o                         
   8   1   1         52.81         55.82         0.94 o                         
   9   1   1          0.00          0.29         0.24 o                         
 -10   2   1          0.12          0.62         0.77 o                         
  -9   2   1          1.33          1.59         0.33 o                         
  -8   2   1          0.27          0.36         0.18 o                         
  -7   2   1          2.71          2.33         0.23 o                         
  -6   2   1          0.32          0.49         0.10 o                         
  -5   2   1        352.45        392.52         3.17 o                         
  -4   2   1        419.43        451.07         3.51 o                         
  -3   2   1         16.81         22.58         0.57 o                         
  -2   2   1         42.21         40.31         0.45 o                         
  -1   2   1        604.05        618.48         8.24 o                         
   0   2   1        878.62        923.99         8.99 o                         
   1   2   1       2593.38       2555.35        25.97 o                         
   2   2   1         10.43          9.87         0.28 o                         
   3   2   1        236.69        228.15         2.18 o                         
   4   2   1          0.10          0.21         0.08 o                         
   5   2   1          8.76          7.08         0.27 o                         
   6   2   1        320.59        326.31         2.79 o                         
   7   2   1         57.78         59.93         0.96 o                         
   8   2   1          4.51          4.42         0.64 o                         
   9   2   1          1.33          1.99         0.33 o                         
  -9   3   1         14.69         15.54         0.81 o                         
  -8   3   1         24.40         26.52         0.87 o                         
  -7   3   1         89.87         96.14         1.14 o                         
  -6   3   1          8.82          9.10         0.49 o                         
  -5   3   1         15.25         14.67         0.38 o                         
  -4   3   1        389.54        406.00         3.68 o                         
  -3   3   1          1.55          1.18         0.41 o                         
  -2   3   1        293.90        276.42         2.48 o                         
  -1   3   1         10.68         11.06         0.35 o                         
   0   3   1          7.97          9.71         0.36 o                         
   1   3   1        570.42        563.41         4.79 o                         
   2   3   1          4.88          2.29         0.25 o                         
   3   3   1         95.06         95.38         1.14 o                         
   4   3   1         50.91         39.66         0.80 o                         
   5   3   1         38.19         42.88         0.76 o                         
   6   3   1         13.86         14.72         0.61 o                         
   7   3   1         19.24         19.79         0.87 o                         
   8   3   1         12.13         10.88         0.54 o                         
   9   3   1          0.23          0.31         0.30 o                         
  -9   4   1          0.07          0.73         0.37 o                         
  -8   4   1          3.02          2.94         0.51 o                         
  -7   4   1          0.43          0.66         0.19 o                         
  -6   4   1          3.22          2.46         0.26 o                         
  -5   4   1        184.69        197.78         2.10 o                         
  -4   4   1        209.97        209.80         2.16 o                         
  -3   4   1         13.51         17.08         0.56 o                         
  -2   4   1          2.44          2.43         0.14 o                         
  -1   4   1        118.32        112.81         2.62 o                         
   0   4   1        377.97        398.48         4.16 o                         
   1   4   1        643.49        650.60         5.58 o                         
   2   4   1          0.13         -0.04         0.11 o                         
   3   4   1         36.93         41.91         0.74 o                         
   4   4   1          2.32          2.39         0.21 o                         
   5   4   1          6.91          7.01         0.37 o                         
   6   4   1        163.36        171.12         2.02 o                         
   7   4   1         47.44         49.40         1.14 o                         
   8   4   1          1.15          1.37         0.27 o                         
  -8   5   1         11.18         11.77         1.39 o                         
  -7   5   1         13.70         11.49         0.79 o                         
  -6   5   1         17.54         19.90         0.75 o                         
  -5   5   1          8.10          7.06         0.49 o                         
  -4   5   1         31.24         27.38         0.80 o                         
  -3   5   1          3.88          5.20         0.24 o                         
  -2   5   1          2.57          2.12         0.97 o                         
  -1   5   1          1.02          1.33         0.20 o                         
   0   5   1         23.47         20.03         0.50 o                         
   1   5   1         61.97         66.17         0.96 o                         
   2   5   1         12.86          9.99         0.35 o                         
   3   5   1          0.99          2.09         0.17 o                         
   4   5   1         27.71         25.28         0.54 o                         
   5   5   1          0.23          0.25         0.18 o                         
   6   5   1          2.35          2.68         0.32 o                         
   7   5   1          0.36          0.19         0.30 o                         
  -7   6   1          0.67          0.37         0.70 o                         
  -6   6   1          1.90          2.09         0.38 o                         
  -5   6   1         37.57         38.64         1.45 o                         
  -4   6   1         41.19         37.66         1.03 o                         
  -3   6   1          8.65          7.98         0.56 o                         
  -2   6   1          0.50         -0.43         0.62 o                         
  -1   6   1          9.84         11.32         0.78 o                         
   0   6   1         60.81         52.06         1.50 o                         
   1   6   1         64.63         56.30         0.98 o                         
   2   6   1         32.75         34.49         0.65 o                         
   3   6   1         11.09         11.97         0.57 o                         
   4   6   1         12.45         13.52         1.62 o                         
   5   6   1         13.12         13.07         0.70 o                         
   6   6   1        109.97        115.31         2.03 o                         
  -5   7   1          4.40          4.70         0.50 o                         
  -4   7   1          6.21          4.97         0.50 o                         
  -3   7   1          1.26          1.90         0.31 o                         
  -2   7   1          0.89          1.69         0.76 o                         
  -1   7   1          0.17          0.05         0.27 o                         
   0   7   1          9.64          8.87         0.57 o                         
   1   7   1         12.80         13.09         0.53 o                         
   2   7   1          0.20          0.38         0.20 o                         
   3   7   1          0.72          0.12         0.20 o                         
   4   7   1          0.94          1.56         0.36 o                         
   5   7   1          1.56          1.19         0.36 o                         
  -2   8   1          0.03         -0.23         0.23 o                         
  -1   8   1          1.86          1.05         1.01 o                         
   0   8   1         29.48         22.92         1.09 o                         
   1   8   1         31.64         24.93         1.04 o                         
   2   8   1          4.85          4.45         0.50 o                         
 -10   0   2          4.15          6.83         0.63 o                         
  -9   0   2         26.31         20.79         0.89 o                         
  -8   0   2          1.96          1.42         0.33 o                         
  -7   0   2         20.40         19.59         0.74 o                         
  -6   0   2        106.93        108.72         1.89 o                         
  -5   0   2         13.53         17.23         1.16 o                         
  -4   0   2       1829.23       1957.02        34.19 o                         
  -3   0   2         45.25         38.78         0.74 o                         
  -2   0   2        604.67        624.99         7.49 o                         
  -1   0   2        123.72        126.15         1.14 o                         
   0   0   2        797.80        761.92         8.84 o                         
   1   0   2         36.45         39.14         0.66 o                         
   2   0   2        353.81        366.09         3.62 o                         
   3   0   2       1232.42       1267.58        15.12 o                         
   4   0   2         22.60         25.29         0.63 o                         
   5   0   2        197.77        188.71         2.64 o                         
   6   0   2        675.36        650.58         7.93 o                         
   7   0   2        349.24        349.08         4.68 o                         
   8   0   2          3.22          3.40         0.40 o                         
   9   0   2          1.32          1.55         0.62 o                         
 -10   1   2          0.69          0.44         0.20 o                         
  -9   1   2         43.35         36.77         1.07 o                         
  -8   1   2          4.78          3.63         0.27 o                         
  -7   1   2          0.12          0.18         0.17 o                         
  -6   1   2          7.66          6.70         0.35 o                         
  -5   1   2        258.39        248.32         2.40 o                         
  -4   1   2       1492.70       1603.39        27.81 o                         
  -3   1   2       1796.35       1803.26        13.71 o                         
  -2   1   2        686.10        681.38         5.11 o                         
  -1   1   2         57.63         52.92         0.63 o                         
   0   1   2         89.56         80.96         0.68 o                         
   1   1   2        293.09        245.38         1.88 o                         
   2   1   2          1.07          1.20         0.11 o                         
   3   1   2         10.78         11.34         0.22 o                         
   4   1   2          0.04          0.25         0.08 o                         
   5   1   2        139.96        143.70         1.36 o                         
   6   1   2        116.51        117.94         1.37 o                         
   7   1   2        491.49        507.92         4.59 o                         
   8   1   2          0.02         -0.13         0.23 o                         
   9   1   2         14.89         14.54         0.80 o                         
 -10   2   2          1.08          2.42         0.45 o                         
  -9   2   2         29.59         29.72         0.77 o                         
  -8   2   2          0.50          0.67         0.19 o                         
  -7   2   2         23.32         26.70         0.65 o                         
  -6   2   2          9.30         10.08         0.56 o                         
  -5   2   2         22.46         25.61         0.44 o                         
  -4   2   2        363.77        393.17         3.11 o                         
  -3   2   2        121.63        138.81         1.34 o                         
  -2   2   2          2.55          4.73         0.33 o                         
  -1   2   2        509.56        539.07         4.52 o                         
   0   2   2         26.72         32.29         0.45 o                         
   1   2   2        540.00        494.86         4.24 o                         
   2   2   2        231.17        237.25         2.65 o                         
   3   2   2         51.23         54.67         0.77 o                         
   4   2   2          0.82          0.66         0.15 o                         
   5   2   2          9.83         10.62         0.42 o                         
   6   2   2        776.51        780.82         6.03 o                         
   7   2   2        355.35        370.88         3.71 o                         
   8   2   2          0.59          0.99         0.31 o                         
   9   2   2          1.15          1.19         0.32 o                         
  -9   3   2         32.11         29.59         0.98 o                         
  -8   3   2         20.38         20.68         0.63 o                         
  -7   3   2          9.50         11.08         0.71 o                         
  -6   3   2         17.03         17.53         0.43 o                         
  -5   3   2          0.13         -0.08         0.08 o                         
  -4   3   2        438.53        479.03         4.27 o                         
  -3   3   2        105.68        100.99         1.78 o                         
  -2   3   2          0.59          1.17         0.22 o                         
  -1   3   2         84.80         85.05         0.86 o                         
   0   3   2        142.71        147.06         2.21 o                         
   1   3   2          5.50          2.69         0.17 o                         
   2   3   2        310.02        325.03         2.63 o                         
   3   3   2         29.09         26.84         0.60 o                         
   4   3   2         83.76         86.43         1.16 o                         
   5   3   2        149.54        155.66         1.81 o                         
   6   3   2         13.99         18.61         0.64 o                         
   7   3   2        434.93        464.01         4.54 o                         
   8   3   2          2.05          1.89         0.32 o                         
  -9   4   2         15.26         15.95         1.11 o                         
  -8   4   2          0.01          0.31         0.37 o                         
  -7   4   2         10.15         10.55         0.55 o                         
  -6   4   2          4.93          6.19         0.36 o                         
  -5   4   2         27.34         27.88         0.58 o                         
  -4   4   2         82.37         88.14         1.38 o                         
  -3   4   2         19.02         23.85         0.82 o                         
  -2   4   2          0.95          0.53         0.46 o                         
  -1   4   2         93.76        107.03         1.38 o                         
   0   4   2          0.25          0.83         0.18 o                         
   1   4   2        275.26        253.64         2.48 o                         
   2   4   2         27.24         27.79         0.71 o                         
   3   4   2          0.41          0.93         0.11 o                         
   4   4   2         17.87         18.14         0.35 o                         
   5   4   2          5.51          5.32         0.33 o                         
   6   4   2        490.86        503.31         5.20 o                         
   7   4   2        160.29        161.99         2.05 o                         
   8   4   2          0.52          0.09         0.25 o                         
  -8   5   2          9.90         10.52         0.93 o                         
  -7   5   2          0.06          0.15         0.33 o                         
  -6   5   2          4.07          3.04         0.41 o                         
  -5   5   2          2.86          3.18         0.33 o                         
  -4   5   2        128.86        132.37         2.13 o                         
  -3   5   2         86.09         82.79         2.17 o                         
  -2   5   2         10.40         11.05         0.70 o                         
  -1   5   2          3.68          5.20         0.32 o                         
   0   5   2          1.26          1.24         0.18 o                         
   1   5   2         21.76         23.41         0.50 o                         
   2   5   2          3.51          3.41         0.23 o                         
   3   5   2          9.16          7.75         0.32 o                         
   4   5   2          0.00          0.07         0.17 o                         
   5   5   2         27.85         26.61         0.87 o                         
   6   5   2         24.55         29.72         0.94 o                         
   7   5   2        141.06        142.71         1.97 o                         
  -7   6   2          0.35          0.42         0.37 o                         
  -6   6   2         10.57         10.66         0.66 o                         
  -5   6   2          6.96          7.27         0.58 o                         
  -4   6   2         79.01         76.51         1.50 o                         
  -3   6   2          0.31          0.77         0.46 o                         
  -2   6   2         12.23         10.23         0.85 o                         
  -1   6   2          0.25         -0.22         0.46 o                         
   0   6   2          9.27          8.44         0.42 o                         
   1   6   2          3.10          2.67         0.23 o                         
   2   6   2          4.09          4.72         0.43 o                         
   3   6   2         10.82          9.40         0.46 o                         
   4   6   2          1.28          1.51         0.29 o                         
   5   6   2         22.13         24.90         0.94 o                         
   6   6   2        142.67        149.65         2.45 o                         
  -5   7   2          0.29         -0.08         0.29 o                         
  -4   7   2         25.40         23.52         1.24 o                         
  -3   7   2         29.25         30.05         1.25 o                         
  -2   7   2          3.44          2.36         0.44 o                         
  -1   7   2          5.59          5.46         0.47 o                         
   0   7   2          2.91          3.31         0.36 o                         
   1   7   2          5.09          5.45         0.56 o                         
   2   7   2          0.02         -0.09         0.20 o                         
   3   7   2          0.02          0.21         0.27 o                         
   4   7   2          0.29          0.24         0.29 o                         
  -2   8   2          0.58         -0.24         0.49 o                         
  -1   8   2          0.17         -0.17         0.30 o                         
   0   8   2          0.52         -0.27         0.77 o                         
   1   8   2          2.82          2.91         0.48 o                         
 -10   0   3          1.69          1.26         0.37 o                         
  -9   0   3         26.26         24.71         1.00 o                         
  -8   0   3         18.44         18.58         0.93 o                         
  -7   0   3         83.25         78.68         1.60 o                         
  -6   0   3         36.79         33.34         1.01 o                         
  -5   0   3         95.13         96.16         2.48 o                         
  -4   0   3        715.01        693.88         8.34 o                         
  -3   0   3        325.37        294.41         3.76 o                         
  -2   0   3       1420.38       1349.56        13.56 o                         
  -1   0   3        466.52        457.21         4.57 o                         
   0   0   3       1896.48       1737.31        17.09 o                         
   1   0   3        314.57        306.99         5.65 o                         
   2   0   3        396.95        407.47         5.14 o                         
   3   0   3          1.00          1.46         0.24 o                         
   4   0   3          4.39          5.57         0.37 o                         
   5   0   3         20.80         17.23         0.70 o                         
   6   0   3         12.58         14.92         1.16 o                         
   7   0   3        133.64        135.34         2.71 o                         
   8   0   3         14.23         12.69         1.39 o                         
   9   0   3          3.02          1.86         0.77 o                         
 -10   1   3          3.32          4.08         0.36 o                         
  -9   1   3         64.69         56.69         1.07 o                         
  -8   1   3        176.37        142.96         1.81 o                         
  -7   1   3          3.63          4.00         0.54 o                         
  -6   1   3          0.40          0.39         0.15 o                         
  -5   1   3          8.56          7.31         0.32 o                         
  -4   1   3        107.00        100.98         1.41 o                         
  -3   1   3         63.80         55.70         0.73 o                         
  -2   1   3        664.95        668.88         5.01 o                         
  -1   1   3        660.36        656.33         4.93 o                         
   0   1   3        634.49        629.00         5.33 o                         
   1   1   3        134.00        122.54         1.01 o                         
   2   1   3       1187.99       1356.18        11.60 o                         
   3   1   3        657.47        732.77         6.29 o                         
   4   1   3        138.73        147.20         1.35 o                         
   5   1   3         41.01         43.91         0.59 o                         
   6   1   3         13.23         13.47         0.74 o                         
   7   1   3        105.12        103.07         1.65 o                         
   8   1   3         14.78         13.24         0.71 o                         
   9   1   3          1.29          1.24         0.44 o                         
 -10   2   3          3.38          3.94         0.42 o                         
  -9   2   3         11.97          9.19         0.88 o                         
  -8   2   3          6.52          6.48         0.51 o                         
  -7   2   3         12.89         10.61         0.46 o                         
  -6   2   3         11.21          9.94         0.49 o                         
  -5   2   3          1.26          1.35         0.17 o                         
  -4   2   3        129.72        131.72         1.30 o                         
  -3   2   3          6.13          5.58         0.27 o                         
  -2   2   3         99.68        107.50         1.03 o                         
  -1   2   3         85.47         80.31         0.90 o                         
   0   2   3         65.72         63.36         0.73 o                         
   1   2   3         44.33         59.84         0.69 o                         
   2   2   3          0.72          2.07         0.23 o                         
   3   2   3         94.94         86.01         1.08 o                         
   4   2   3         97.55         98.73         1.74 o                         
   5   2   3         14.34         16.11         0.48 o                         
   6   2   3         36.62         36.81         1.14 o                         
   7   2   3         42.18         41.50         1.05 o                         
   8   2   3         10.23         10.36         0.84 o                         
  -9   3   3         50.16         48.12         1.75 o                         
  -8   3   3         78.57         70.43         1.20 o                         
  -7   3   3          2.67          1.83         0.25 o                         
  -6   3   3         20.20         23.17         0.47 o                         
  -5   3   3          0.51          0.61         0.11 o                         
  -4   3   3        123.03        129.33         1.09 o                         
  -3   3   3         13.65         20.45         0.70 o                         
  -2   3   3         31.17         28.60         0.74 o                         
  -1   3   3         37.92         37.22         0.80 o                         
   0   3   3        174.30        175.31         1.74 o                         
   1   3   3        190.29        211.48         2.64 o                         
   2   3   3        277.75        297.43         2.75 o                         
   3   3   3         37.86         45.70         0.77 o                         
   4   3   3          3.21          1.90         0.23 o                         
   5   3   3          3.27          2.89         0.25 o                         
   6   3   3         18.59         18.88         0.64 o                         
   7   3   3         56.81         57.30         1.08 o                         
   8   3   3          0.97          0.63         0.29 o                         
  -9   4   3          7.46          6.60         0.74 o                         
  -8   4   3          0.00          0.00         0.33 o                         
  -7   4   3          2.21          1.98         0.44 o                         
  -6   4   3          7.32          7.58         0.62 o                         
  -5   4   3          9.35          8.80         0.93 o                         
  -4   4   3         17.81         17.60         0.61 o                         
  -3   4   3          1.81          0.54         0.22 o                         
  -2   4   3          5.65          8.64         0.70 o                         
  -1   4   3         15.49         18.05         0.44 o                         
   0   4   3          0.77          0.82         0.15 o                         
   1   4   3          0.72          1.98         0.18 o                         
   2   4   3         11.80         11.01         0.31 o                         
   3   4   3         70.13         69.93         0.80 o                         
   4   4   3         19.54         18.21         0.55 o                         
   5   4   3         18.59         18.56         0.59 o                         
   6   4   3         20.29         20.15         0.67 o                         
   7   4   3         21.19         19.90         0.74 o                         
  -8   5   3         55.03         59.68         1.82 o                         
  -7   5   3          1.68          1.08         0.40 o                         
  -6   5   3          0.07          0.27         0.23 o                         
  -5   5   3          2.95          3.87         0.38 o                         
  -4   5   3          0.77          0.82         0.24 o                         
  -3   5   3          3.26          2.78         0.62 o                         
  -2   5   3         13.75         12.79         0.70 o                         
  -1   5   3          7.91         10.09         0.37 o                         
   0   5   3         24.70         22.72         0.69 o                         
   1   5   3          3.28          5.92         0.29 o                         
   2   5   3        126.19        124.64         1.34 o                         
   3   5   3         80.48         77.28         0.95 o                         
   4   5   3          0.17          0.05         0.18 o                         
   5   5   3         12.49         11.82         0.61 o                         
   6   5   3          2.50          2.36         0.31 o                         
   7   5   3         18.19         16.57         0.72 o                         
  -7   6   3          4.83          4.23         0.63 o                         
  -6   6   3          2.63          2.48         0.51 o                         
  -5   6   3          0.66          0.38         0.23 o                         
  -4   6   3          9.97          9.90         0.61 o                         
  -3   6   3          3.02          4.09         1.01 o                         
  -2   6   3         22.72         21.60         0.97 o                         
  -1   6   3          9.54         10.55         0.70 o                         
   0   6   3         26.75         27.34         0.64 o                         
   1   6   3         10.05          8.81         0.59 o                         
   2   6   3         67.57         64.86         0.96 o                         
   3   6   3          1.73          1.36         0.26 o                         
   4   6   3          0.78          0.89         0.22 o                         
   5   6   3          0.06          0.32         0.25 o                         
  -5   7   3          0.66          0.96         0.32 o                         
  -4   7   3          1.90          1.55         0.36 o                         
  -3   7   3          0.23          0.37         0.29 o                         
  -2   7   3          2.52          2.79         0.85 o                         
  -1   7   3          5.68          5.91         0.59 o                         
   0   7   3          1.36          0.43         0.20 o                         
   1   7   3          0.25          0.58         0.25 o                         
   2   7   3         52.74         50.50         1.25 o                         
   3   7   3         29.43         27.81         0.98 o                         
   4   7   3          1.12          0.90         0.41 o                         
  -1   8   3          0.98          0.53         0.38 o                         
   0   8   3          0.37          0.40         0.46 o                         
 -10   0   4          1.19          2.10         0.85 o                         
  -9   0   4         21.62         17.95         0.93 o                         
  -8   0   4         10.97         10.68         0.74 o                         
  -7   0   4         23.89         22.71         0.85 o                         
  -6   0   4          0.02         -0.14         0.14 o                         
  -5   0   4          8.82         16.07         0.62 o                         
  -4   0   4          7.78          8.56         0.26 o                         
  -3   0   4        234.18        249.00         2.64 o                         
  -2   0   4         16.29         13.21         0.46 o                         
  -1   0   4        660.20        692.90         6.83 o                         
   0   0   4          2.80          1.47         0.38 o                         
   1   0   4        803.66        827.42        10.38 o                         
   2   0   4         92.80        103.44         1.69 o                         
   3   0   4        293.88        323.12         3.43 o                         
   4   0   4         41.61         34.41         0.77 o                         
   5   0   4          9.99          6.43         1.32 o                         
   6   0   4         57.67         56.03         1.62 o                         
   7   0   4         39.92         41.77         2.01 o                         
   8   0   4          7.89          7.89         1.08 o                         
 -10   1   4          0.19          0.20         0.18 o                         
  -9   1   4         16.19         15.65         0.62 o                         
  -8   1   4         54.12         48.63         0.93 o                         
  -7   1   4          2.31          1.61         0.25 o                         
  -6   1   4          0.52          1.46         0.20 o                         
  -5   1   4         97.03         90.98         1.15 o                         
  -4   1   4         41.57         41.12         0.65 o                         
  -3   1   4         65.25         72.82         0.71 o                         
  -2   1   4       1294.05       1363.24        13.74 o                         
  -1   1   4        917.73        931.76         7.14 o                         
   0   1   4        375.10        375.49         3.32 o                         
   1   1   4         46.56         47.49         0.65 o                         
   2   1   4        466.98        519.10         5.36 o                         
   3   1   4        417.44        520.24         3.62 o                         
   4   1   4          8.24         10.45         0.35 o                         
   5   1   4         10.45          9.56         0.28 o                         
   6   1   4          5.82          6.55         0.43 o                         
   7   1   4          1.37          1.12         0.25 o                         
   8   1   4         12.27         14.79         1.16 o                         
 -10   2   4          3.80          4.04         0.68 o                         
  -9   2   4         11.83         13.24         0.60 o                         
  -8   2   4          0.76          0.62         0.20 o                         
  -7   2   4          2.14          2.55         0.25 o                         
  -6   2   4          7.02          9.15         0.41 o                         
  -5   2   4         61.68         65.63         0.95 o                         
  -4   2   4          3.10          4.22         0.33 o                         
  -3   2   4          6.70          5.93         0.51 o                         
  -2   2   4          5.68          8.13         0.29 o                         
  -1   2   4          2.04          1.76         0.15 o                         
   0   2   4         57.33         56.80         0.73 o                         
   1   2   4         40.56         43.52         0.59 o                         
   2   2   4        411.73        386.31         4.17 o                         
   3   2   4         50.52         52.04         1.00 o                         
   4   2   4         33.06         33.05         0.67 o                         
   5   2   4          6.69          5.98         0.36 o                         
   6   2   4          0.28          0.25         0.18 o                         
   7   2   4         12.68         13.24         0.61 o                         
   8   2   4          0.18          0.08         0.25 o                         
  -9   3   4          4.35          3.89         0.43 o                         
  -8   3   4         36.77         37.23         1.01 o                         
  -7   3   4         28.94         30.03         0.83 o                         
  -6   3   4          3.00          3.56         0.27 o                         
  -5   3   4          0.34          0.72         0.10 o                         
  -4   3   4         15.34         16.75         0.58 o                         
  -3   3   4         66.07         65.47         1.34 o                         
  -2   3   4         42.52         47.91         0.88 o                         
  -1   3   4         66.35         60.56         0.80 o                         
   0   3   4          2.95          2.69         0.18 o                         
   1   3   4         54.60         60.03         0.80 o                         
   2   3   4         47.75         61.83         1.07 o                         
   3   3   4        643.77        694.88         6.18 o                         
   4   3   4          5.82          5.91         0.32 o                         
   5   3   4         66.29         71.39         1.12 o                         
   6   3   4          0.17          0.18         0.17 o                         
   7   3   4         14.32         15.04         0.65 o                         
   8   3   4          2.18          2.62         0.33 o                         
  -9   4   4          3.57          3.80         0.43 o                         
  -8   4   4          0.02          0.15         0.46 o                         
  -7   4   4          0.00          0.31         0.33 o                         
  -6   4   4          3.30          3.04         0.48 o                         
  -5   4   4         14.15          9.91         0.55 o                         
  -4   4   4          3.61          2.88         0.37 o                         
  -3   4   4          5.57          2.57         0.33 o                         
  -2   4   4          2.57          5.05         0.54 o                         
  -1   4   4          1.13          1.11         0.17 o                         
   0   4   4         15.06         18.59         0.45 o                         
   1   4   4          2.80          2.19         0.18 o                         
   2   4   4        186.63        187.39         1.90 o                         
   3   4   4         14.14         12.67         0.52 o                         
   4   4   4         35.60         36.66         0.94 o                         
   5   4   4          0.22         -0.10         0.17 o                         
   6   4   4          0.43          0.76         0.24 o                         
   7   4   4          0.19          0.26         0.25 o                         
  -8   5   4         12.11         11.53         0.97 o                         
  -7   5   4         11.08         10.12         0.77 o                         
  -6   5   4          1.14          0.46         0.46 o                         
  -5   5   4          0.00         -0.15         0.18 o                         
  -4   5   4          1.11          0.70         0.33 o                         
  -3   5   4         19.49         18.59         1.32 o                         
  -2   5   4         65.35         64.96         2.63 o                         
  -1   5   4          5.45          4.03         0.23 o                         
   0   5   4         16.43         15.89         0.55 o                         
   1   5   4          0.49          1.16         0.20 o                         
   2   5   4         86.04         92.54         1.10 o                         
   3   5   4        104.67        106.20         1.50 o                         
   4   5   4          0.45          0.19         0.18 o                         
   5   5   4          1.86          1.82         0.32 o                         
   6   5   4          0.00          0.05         0.22 o                         
  -7   6   4          0.04         -0.31         0.62 o                         
  -6   6   4          0.01          0.46         0.33 o                         
  -5   6   4          0.31          0.72         0.27 o                         
  -4   6   4          0.14          0.23         0.33 o                         
  -3   6   4          9.81         12.69         0.91 o                         
  -2   6   4          1.14          2.07         0.37 o                         
  -1   6   4         14.41         13.71         1.41 o                         
   0   6   4          0.69          0.68         0.24 o                         
   1   6   4         16.35         14.21         0.82 o                         
   2   6   4          7.33          5.98         0.42 o                         
   3   6   4          4.35          4.32         0.40 o                         
   4   6   4          0.11         -0.09         0.20 o                         
   5   6   4          0.00         -0.20         0.20 o                         
  -5   7   4          0.02         -0.07         0.37 o                         
  -4   7   4          0.75          0.93         0.37 o                         
  -3   7   4          5.51          4.99         0.63 o                         
  -2   7   4         26.53         22.11         1.04 o                         
  -1   7   4          0.16         -0.15         0.23 o                         
   0   7   4          4.20          4.24         0.45 o                         
   1   7   4          1.96          1.28         0.32 o                         
   2   7   4         28.81         29.70         1.00 o                         
   3   7   4         16.95         13.71         0.63 o                         
 -10   0   5          6.90          6.60         0.70 o                         
  -9   0   5         19.21         18.44         0.97 o                         
  -8   0   5          0.22          0.08         0.22 o                         
  -7   0   5         15.11         15.50         0.82 o                         
  -6   0   5         31.54         37.54         1.04 o                         
  -5   0   5        102.89        108.07         1.36 o                         
  -4   0   5        434.34        437.93         4.45 o                         
  -3   0   5          1.86          2.16         0.18 o                         
  -2   0   5        630.31        652.69         6.51 o                         
  -1   0   5          4.67          4.20         0.23 o                         
   0   0   5        379.80        366.97         3.77 o                         
   1   0   5        474.69        475.52         6.13 o                         
   2   0   5         15.02         15.10         0.55 o                         
   3   0   5         58.74         64.57         2.17 o                         
   4   0   5          4.35          4.95         0.46 o                         
   5   0   5         31.45         27.00         0.77 o                         
   6   0   5         21.48         21.97         1.39 o                         
   7   0   5          6.90          5.42         0.93 o                         
   8   0   5          4.21          5.42         0.93 o                         
 -10   1   5          0.00          0.19         0.20 o                         
  -9   1   5         15.15         16.17         0.64 o                         
  -8   1   5          0.03          0.15         0.27 o                         
  -7   1   5          0.27          0.76         0.17 o                         
  -6   1   5          1.91          1.88         0.23 o                         
  -5   1   5         96.77         86.82         1.15 o                         
  -4   1   5         30.04         28.82         0.49 o                         
  -3   1   5        113.79        125.81         1.35 o                         
  -2   1   5       2024.43       2243.15        17.18 o                         
  -1   1   5        444.28        491.40         3.81 o                         
   0   1   5          4.95          4.93         0.44 o                         
   1   1   5         57.67         57.28         0.74 o                         
   2   1   5        115.17        104.68         1.46 o                         
   3   1   5         14.82         13.38         0.34 o                         
   4   1   5         11.82         11.73         0.31 o                         
   5   1   5          0.60          0.88         0.21 o                         
   6   1   5          0.20          0.12         0.20 o                         
   7   1   5         12.96         10.23         0.82 o                         
   8   1   5         45.71         48.82         1.64 o                         
 -10   2   5          5.04          5.53         0.70 o                         
  -9   2   5         19.18         21.18         0.94 o                         
  -8   2   5          1.21          1.84         0.27 o                         
  -7   2   5          3.28          2.89         0.28 o                         
  -6   2   5          0.23          0.08         0.17 o                         
  -5   2   5         48.79         50.07         0.81 o                         
  -4   2   5         46.17         41.85         0.70 o                         
  -3   2   5         41.89         44.63         0.60 o                         
  -2   2   5         55.79         59.02         0.73 o                         
  -1   2   5        110.70        119.49         1.30 o                         
   0   2   5         23.46         22.32         0.45 o                         
   1   2   5          1.20          1.91         0.28 o                         
   2   2   5          5.67          3.72         0.27 o                         
   3   2   5         18.99         17.82         0.56 o                         
   4   2   5         18.44         17.13         0.52 o                         
   5   2   5        104.58        101.99         1.41 o                         
   6   2   5         47.17         49.53         0.97 o                         
   7   2   5         16.69         14.83         0.73 o                         
  -9   3   5          3.81          4.59         0.49 o                         
  -8   3   5          0.24          0.31         0.20 o                         
  -7   3   5         15.50         13.91         0.69 o                         
  -6   3   5          5.61          5.13         0.29 o                         
  -5   3   5          0.62          0.81         0.12 o                         
  -4   3   5         24.26         25.05         0.40 o                         
  -3   3   5          0.93          1.51         0.17 o                         
  -2   3   5       1124.63       1186.66        10.07 o                         
  -1   3   5        460.61        475.72         4.27 o                         
   0   3   5        145.08        141.60         1.52 o                         
   1   3   5          0.94          1.33         0.22 o                         
   2   3   5         34.73         28.68         0.71 o                         
   3   3   5          7.91          8.24         0.52 o                         
   4   3   5         33.00         29.43         0.83 o                         
   5   3   5          7.92          7.92         0.45 o                         
   6   3   5          7.98          9.01         0.52 o                         
   7   3   5          0.29          0.69         0.25 o                         
  -8   4   5          0.04          0.11         0.23 o                         
  -7   4   5          0.37          0.08         0.33 o                         
  -6   4   5          0.45          0.88         0.37 o                         
  -5   4   5          5.49          5.85         0.47 o                         
  -4   4   5          2.62          1.86         0.37 o                         
  -3   4   5         21.99         21.32         0.73 o                         
  -2   4   5          7.72          6.65         0.41 o                         
  -1   4   5         96.31        110.11         1.31 o                         
   0   4   5          2.82          3.22         0.22 o                         
   1   4   5         14.12         17.72         0.47 o                         
   2   4   5         17.62         17.07         0.54 o                         
   3   4   5         14.63         18.03         0.60 o                         
   4   4   5         24.50         23.58         0.69 o                         
   5   4   5         34.27         36.15         0.88 o                         
   6   4   5         29.95         33.42         0.88 o                         
  -8   5   5          0.60          1.24         0.44 o                         
  -7   5   5          6.34          4.21         0.63 o                         
  -6   5   5          1.92          0.99         0.70 o                         
  -5   5   5          7.27          9.07         0.74 o                         
  -4   5   5          4.68          4.76         0.77 o                         
  -3   5   5         33.06         35.82         1.47 o                         
  -2   5   5        224.67        215.83         2.85 o                         
  -1   5   5         50.20         49.30         1.23 o                         
   0   5   5          1.40          1.00         0.18 o                         
   1   5   5          7.22          6.63         0.33 o                         
   2   5   5          0.08          0.14         0.20 o                         
   3   5   5          1.05          0.86         0.25 o                         
   4   5   5          0.02          0.56         0.27 o                         
   5   5   5          1.07          0.87         0.26 o                         
   6   5   5          0.21         -0.15         0.46 o                         
  -6   6   5          0.07          0.77         0.77 o                         
  -5   6   5          0.61          0.44         0.37 o                         
  -4   6   5          9.49          8.22         0.64 o                         
  -3   6   5          1.49          0.82         0.37 o                         
  -2   6   5         24.55         22.33         0.84 o                         
  -1   6   5         11.36         10.88         0.64 o                         
   0   6   5          7.56          7.22         0.50 o                         
   1   6   5          1.91          1.14         0.62 o                         
   2   6   5          5.96          6.50         0.46 o                         
   3   6   5          1.23          1.44         0.28 o                         
   4   6   5          1.43          1.09         0.40 o                         
  -4   7   5          1.32          0.93         0.46 o                         
  -3   7   5         17.86         18.72         1.00 o                         
  -2   7   5         51.44         45.68         1.20 o                         
  -1   7   5         10.30         10.36         0.66 o                         
   0   7   5          1.18          1.53         0.32 o                         
   1   7   5          0.85          0.90         0.32 o                         
   2   7   5          0.29          0.34         0.37 o                         
 -10   0   6         19.66         18.74         1.24 o                         
  -9   0   6          6.07          4.95         0.59 o                         
  -8   0   6          7.02          6.37         0.59 o                         
  -7   0   6         27.67         30.05         1.04 o                         
  -6   0   6       1111.06       1134.14        13.70 o                         
  -5   0   6         84.44         84.06         1.65 o                         
  -4   0   6        395.52        385.93         4.06 o                         
  -3   0   6         43.92         44.20         0.75 o                         
  -2   0   6          1.76          1.47         0.22 o                         
  -1   0   6         27.01         37.38         0.68 o                         
   0   0   6        138.02        147.23         1.78 o                         
   1   0   6          0.26          0.08         0.23 o                         
   2   0   6         90.63         98.25         2.48 o                         
   3   0   6          0.20          0.39         0.22 o                         
   4   0   6        149.77        137.02         2.19 o                         
   5   0   6          1.03          1.38         0.46 o                         
   6   0   6         46.26         43.32         2.01 o                         
   7   0   6          0.29         -0.31         0.46 o                         
 -10   1   6          0.48          0.67         0.25 o                         
  -9   1   6          4.85          3.65         0.37 o                         
  -8   1   6          1.60          1.46         0.33 o                         
  -7   1   6        307.27        301.79         3.64 o                         
  -6   1   6        469.74        475.41         3.95 o                         
  -5   1   6         15.35         14.04         0.38 o                         
  -4   1   6        128.82        127.21         1.21 o                         
  -3   1   6          8.55          9.73         0.30 o                         
  -2   1   6        105.90         94.80         1.02 o                         
  -1   1   6        279.15        295.60         2.47 o                         
   0   1   6         81.59         88.69         1.05 o                         
   1   1   6          0.95          0.41         0.18 o                         
   2   1   6         54.56         54.63         1.28 o                         
   3   1   6          0.02          0.15         0.18 o                         
   4   1   6          1.02          0.22         0.33 o                         
   5   1   6          1.57          1.03         0.21 o                         
   6   1   6          6.35          5.65         0.46 o                         
   7   1   6          5.46          5.57         0.66 o                         
  -9   2   6          1.11          0.55         0.21 o                         
  -8   2   6          3.45          2.76         0.33 o                         
  -7   2   6         59.55         62.78         1.11 o                         
  -6   2   6        754.94        774.50         6.85 o                         
  -5   2   6         19.79         19.34         0.48 o                         
  -4   2   6        137.06        131.48         1.18 o                         
  -3   2   6          0.10          0.04         0.08 o                         
  -2   2   6         75.42         77.46         0.99 o                         
  -1   2   6         56.23         64.03         0.85 o                         
   0   2   6          4.81          4.49         0.26 o                         
   1   2   6          0.63          0.89         0.14 o                         
   2   2   6          5.29          4.15         0.33 o                         
   3   2   6         15.35         13.56         0.94 o                         
   4   2   6         22.04         20.23         0.60 o                         
   5   2   6         17.52         17.32         0.61 o                         
   6   2   6         16.95         17.01         0.69 o                         
   7   2   6          8.35          8.38         0.59 o                         
  -9   3   6          4.79          5.43         0.58 o                         
  -8   3   6          0.04          0.17         0.20 o                         
  -7   3   6        214.11        224.70         2.97 o                         
  -6   3   6        187.36        188.22         2.57 o                         
  -5   3   6          0.82          0.74         0.36 o                         
  -4   3   6          2.23          2.80         0.22 o                         
  -3   3   6         13.62         16.17         0.44 o                         
  -2   3   6          1.04          0.94         0.17 o                         
  -1   3   6          0.20          1.01         0.17 o                         
   0   3   6         54.51         50.68         0.99 o                         
   1   3   6        111.99        109.63         1.72 o                         
   2   3   6          0.94          0.36         0.18 o                         
   3   3   6         37.51         37.62         0.89 o                         
   4   3   6         56.11         54.93         1.00 o                         
   5   3   6          7.99          8.14         0.50 o                         
   6   3   6         28.02         31.05         0.85 o                         
  -8   4   6          0.57          0.53         0.29 o                         
  -7   4   6         44.50         44.95         1.55 o                         
  -6   4   6        344.42        363.92         5.31 o                         
  -5   4   6         16.42         19.74         0.97 o                         
  -4   4   6         36.37         35.30         0.96 o                         
  -3   4   6          0.02          0.19         0.20 o                         
  -2   4   6         33.29         36.32         0.89 o                         
  -1   4   6         21.59         22.68         0.75 o                         
   0   4   6          0.74          1.17         0.17 o                         
   1   4   6          3.70          3.66         0.41 o                         
   2   4   6          3.43          4.15         0.38 o                         
   3   4   6         15.83         16.67         0.60 o                         
   4   4   6          9.52          9.22         0.51 o                         
   5   4   6         21.70         23.21         0.77 o                         
   6   4   6         10.88         10.16         0.77 o                         
  -7   5   6        106.73        116.68         7.81 o                         
  -6   5   6        110.61        119.15         6.03 o                         
  -5   5   6          1.65          2.73         0.48 o                         
  -4   5   6          3.69          2.63         0.46 o                         
  -3   5   6          0.00          0.06         0.20 o                         
  -2   5   6          0.86          0.73         0.24 o                         
  -1   5   6         18.91         20.26         0.68 o                         
   0   5   6         25.65         25.01         0.58 o                         
   1   5   6          2.04          2.93         0.27 o                         
   2   5   6          1.44          1.32         0.27 o                         
   3   5   6          0.36          0.31         0.23 o                         
   4   5   6         13.91         16.23         0.71 o                         
   5   5   6          0.05          0.00         0.23 o                         
  -6   6   6        123.27        129.94         2.79 o                         
  -5   6   6         25.42         30.38         1.07 o                         
  -4   6   6         13.29         13.00         0.89 o                         
  -3   6   6          3.17          3.33         0.60 o                         
  -2   6   6          0.16         -0.09         0.23 o                         
  -1   6   6          5.28          6.67         0.50 o                         
   0   6   6         21.66         23.14         0.79 o                         
   1   6   6          0.28         -0.03         0.26 o                         
   2   6   6          5.42          4.66         0.51 o                         
   3   6   6          0.00          0.10         0.20 o                         
  -3   7   6          0.03          0.45         0.32 o                         
  -2   7   6          1.33          1.56         0.48 o                         
  -1   7   6         11.52         10.07         0.88 o                         
   0   7   6          3.42          3.70         0.62 o                         
   1   7   6          0.04         -0.20         0.23 o                         
  -9   0   7          1.12          1.33         0.37 o                         
  -8   0   7          9.50          9.07         0.70 o                         
  -7   0   7          0.30          0.00         0.22 o                         
  -6   0   7        556.91        573.50        10.91 o                         
  -5   0   7        639.73        623.00         6.35 o                         
  -4   0   7         74.32         68.04         1.07 o                         
  -3   0   7         70.78         65.36         1.02 o                         
  -2   0   7         25.44         22.02         0.86 o                         
  -1   0   7         39.13         37.50         0.74 o                         
   0   0   7        117.23        114.82         1.68 o                         
   1   0   7          2.55          1.63         0.31 o                         
   2   0   7        100.02         93.45         1.86 o                         
   3   0   7         26.21         26.15         1.39 o                         
   4   0   7         20.63         24.80         2.55 o                         
   5   0   7        197.44        173.44         4.49 o                         
   6   0   7         27.97         26.30         1.55 o                         
   7   0   7         13.46          8.20         1.08 o                         
  -9   1   7         13.57         12.82         0.67 o                         
  -8   1   7          9.85         10.50         0.54 o                         
  -7   1   7         17.51         16.96         0.61 o                         
  -6   1   7         63.79         63.80         1.26 o                         
  -5   1   7         16.11         15.49         0.78 o                         
  -4   1   7        139.20        135.92         1.43 o                         
  -3   1   7          0.35          0.46         0.11 o                         
  -2   1   7        213.23        204.33         1.88 o                         
  -1   1   7         35.75         35.62         0.76 o                         
   0   1   7         99.53        105.97         2.48 o                         
   1   1   7        106.80        101.86         1.52 o                         
   2   1   7          0.97          0.90         0.33 o                         
   3   1   7         31.65         29.15         1.22 o                         
   4   1   7         58.90         45.42         1.25 o                         
   5   1   7         48.62         46.35         0.93 o                         
   6   1   7          0.03          0.08         0.33 o                         
  -9   2   7          0.58          0.58         0.29 o                         
  -8   2   7          3.07          2.08         0.27 o                         
  -7   2   7          0.59          0.80         0.19 o                         
  -6   2   7        360.62        368.22         3.24 o                         
  -5   2   7        596.88        613.94         4.59 o                         
  -4   2   7         15.70         16.53         0.43 o                         
  -3   2   7          0.49          0.91         0.14 o                         
  -2   2   7         20.57         20.31         0.48 o                         
  -1   2   7         25.79         25.35         0.52 o                         
   0   2   7         26.27         27.86         0.57 o                         
   1   2   7         48.06         45.71         0.94 o                         
   2   2   7          1.10          0.84         0.23 o                         
   3   2   7         55.24         55.73         1.16 o                         
   4   2   7          5.39          3.93         0.38 o                         
   5   2   7        153.93        139.43         2.72 o                         
   6   2   7          1.87          1.38         0.29 o                         
  -9   3   7          2.29          1.97         0.38 o                         
  -8   3   7          7.56          7.01         0.61 o                         
  -7   3   7          3.99          4.14         0.52 o                         
  -6   3   7         75.13         74.87         1.26 o                         
  -5   3   7         20.51         20.05         0.71 o                         
  -4   3   7          6.48          6.87         0.31 o                         
  -3   3   7          0.09          0.12         0.12 o                         
  -2   3   7          5.71          6.01         0.36 o                         
  -1   3   7          6.00          5.86         0.32 o                         
   0   3   7          0.74          0.46         0.15 o                         
   1   3   7        133.24        135.22         1.56 o                         
   2   3   7         23.17         23.72         0.74 o                         
   3   3   7        102.49        100.22         1.70 o                         
   4   3   7         52.95         50.20         1.00 o                         
   5   3   7          0.58          0.10         0.20 o                         
   6   3   7          1.08          1.07         0.28 o                         
  -8   4   7          1.46          1.53         0.33 o                         
  -7   4   7          0.53          0.24         0.46 o                         
  -6   4   7        187.66        201.24         2.85 o                         
  -5   4   7        266.85        282.80         3.51 o                         
  -4   4   7          0.74          1.20         0.30 o                         
  -3   4   7          5.48          6.00         0.48 o                         
  -2   4   7          8.47          9.58         0.40 o                         
  -1   4   7         36.02         37.92         0.72 o                         
   0   4   7          7.19          6.78         0.35 o                         
   1   4   7         22.14         20.97         0.53 o                         
   2   4   7          3.14          3.02         0.36 o                         
   3   4   7         10.97         10.46         0.63 o                         
   4   4   7         12.42         13.00         0.63 o                         
   5   4   7         49.14         44.74         1.03 o                         
  -7   5   7          5.34          5.88         0.74 o                         
  -6   5   7         27.81         26.94         2.63 o                         
  -5   5   7          2.20          2.59         0.41 o                         
  -4   5   7          5.95          8.77         0.61 o                         
  -3   5   7          1.05          0.97         0.29 o                         
  -2   5   7         13.10         17.06         1.00 o                         
  -1   5   7          4.94          5.21         0.43 o                         
   0   5   7         21.14         22.05         0.57 o                         
   1   5   7         16.43         15.52         0.68 o                         
   2   5   7          0.01         -0.02         0.23 o                         
   3   5   7         11.99         12.15         0.69 o                         
   4   5   7         14.27         15.28         0.70 o                         
  -5   6   7         75.63         74.80         1.68 o                         
  -4   6   7          0.23          0.37         0.32 o                         
  -3   6   7          0.07         -0.11         0.23 o                         
  -2   6   7          1.13          1.03         0.31 o                         
  -1   6   7          2.75          3.26         0.35 o                         
   0   6   7         15.26         18.21         1.04 o                         
   1   6   7          0.10          0.08         0.33 o                         
   2   6   7          2.33          1.93         0.48 o                         
  -9   0   8          6.94          6.94         0.70 o                         
  -8   0   8         27.22         28.53         2.17 o                         
  -7   0   8         24.36         22.09         0.83 o                         
  -6   0   8         59.51         58.22         3.33 o                         
  -5   0   8         12.32          9.98         0.39 o                         
  -4   0   8         41.40         37.92         0.99 o                         
  -3   0   8          1.27          0.59         0.25 o                         
  -2   0   8          3.06          2.82         0.33 o                         
  -1   0   8         61.86         56.21         1.01 o                         
   0   0   8       1236.97       1234.84        15.21 o                         
   1   0   8        427.93        451.10         6.13 o                         
   2   0   8         42.35         43.19         1.25 o                         
   3   0   8         35.59         32.65         1.70 o                         
   4   0   8          8.18          5.57         0.93 o                         
   5   0   8         10.76          6.65         1.08 o                         
   6   0   8          1.54          0.15         0.46 o                         
  -9   1   8          7.88          9.10         0.56 o                         
  -8   1   8          5.91          6.08         0.45 o                         
  -7   1   8          1.91          2.24         0.28 o                         
  -6   1   8         23.82         22.58         0.67 o                         
  -5   1   8         15.17         15.13         0.44 o                         
  -4   1   8          9.13          8.40         0.58 o                         
  -3   1   8          2.82          3.05         0.23 o                         
  -2   1   8          9.44          8.87         0.39 o                         
  -1   1   8        175.15        171.08         1.87 o                         
   0   1   8         12.70         14.76         0.50 o                         
   1   1   8         99.62         99.77         1.61 o                         
   2   1   8         72.22         70.73         1.34 o                         
   3   1   8          9.25          9.24         0.61 o                         
   4   1   8         16.59         16.65         0.63 o                         
   5   1   8          0.68          0.08         0.33 o                         
   6   1   8          4.28          4.17         1.01 o                         
  -9   2   8          3.28          4.80         0.52 o                         
  -8   2   8         13.91         13.75         1.12 o                         
  -7   2   8          9.92         10.08         0.52 o                         
  -6   2   8         13.74         12.74         0.63 o                         
  -5   2   8          6.51          6.18         0.33 o                         
  -4   2   8          1.55          0.98         0.20 o                         
  -3   2   8          1.82          2.34         0.22 o                         
  -2   2   8          9.24          9.25         0.37 o                         
  -1   2   8          3.80          3.63         0.26 o                         
   0   2   8        736.65        749.88         6.64 o                         
   1   2   8        631.38        630.96         5.66 o                         
   2   2   8         16.60         15.92         0.88 o                         
   3   2   8        113.53        111.04         1.84 o                         
   4   2   8          3.30          2.54         0.31 o                         
   5   2   8          0.27          1.17         0.26 o                         
  -8   3   8          4.39          4.63         0.49 o                         
  -7   3   8          2.07          2.35         0.32 o                         
  -6   3   8          6.15          5.70         0.65 o                         
  -5   3   8         24.50         26.68         0.75 o                         
  -4   3   8          5.76          6.63         0.38 o                         
  -3   3   8         27.54         30.15         0.72 o                         
  -2   3   8         22.68         26.97         0.62 o                         
  -1   3   8         19.65         20.16         0.55 o                         
   0   3   8         97.25        102.68         1.35 o                         
   1   3   8         21.73         22.36         0.85 o                         
   2   3   8          0.33          0.26         0.27 o                         
   3   3   8         12.40         12.92         0.86 o                         
   4   3   8          0.78          0.71         0.26 o                         
   5   3   8         14.26         12.34         0.61 o                         
  -7   4   8          1.88          2.61         0.73 o                         
  -6   4   8          1.24          1.34         0.30 o                         
  -5   4   8          1.25          1.56         0.38 o                         
  -4   4   8          0.13          0.02         0.23 o                         
  -3   4   8          4.40          4.49         0.40 o                         
  -2   4   8          1.37          1.11         0.23 o                         
  -1   4   8          0.45          1.01         0.18 o                         
   0   4   8        412.69        441.75         4.19 o                         
   1   4   8        365.93        379.70         5.69 o                         
   2   4   8          9.67          9.26         0.66 o                         
   3   4   8         53.33         60.65         1.34 o                         
   4   4   8          0.11          0.00         0.25 o                         
  -6   5   8          1.59          1.54         0.41 o                         
  -5   5   8          1.46          0.90         0.32 o                         
  -4   5   8          0.78          0.49         0.24 o                         
  -3   5   8          0.54          1.00         0.29 o                         
  -2   5   8          2.08          2.22         0.38 o                         
  -1   5   8         26.52         26.22         0.81 o                         
   0   5   8         24.84         28.79         1.20 o                         
   1   5   8         14.05         13.41         0.74 o                         
   2   5   8          1.78          2.16         0.55 o                         
   3   5   8          8.32          8.28         0.54 o                         
  -4   6   8          3.21          3.59         0.50 o                         
  -3   6   8          0.92          0.41         0.29 o                         
  -2   6   8          2.64          3.73         0.43 o                         
  -1   6   8          7.81         11.39         0.98 o                         
   0   6   8        195.57        207.95         4.25 o                         
   1   6   8         85.69         89.57         3.56 o                         
  -9   0   9          1.77          1.24         0.36 o                         
  -8   0   9          6.64          8.18         0.77 o                         
  -7   0   9          7.73          7.54         0.70 o                         
  -6   0   9         18.72         16.86         0.88 o                         
  -5   0   9         32.54         28.40         1.08 o                         
  -4   0   9         93.67         77.52         1.25 o                         
  -3   0   9        101.83        103.25         1.57 o                         
  -2   0   9          4.38          5.12         0.44 o                         
  -1   0   9         27.50         27.87         0.91 o                         
   0   0   9         71.41         75.36         1.64 o                         
   1   0   9        421.49        441.32         6.58 o                         
   2   0   9        169.07        174.52         4.33 o                         
   3   0   9          0.21          0.77         0.46 o                         
   4   0   9          9.56          8.66         1.08 o                         
   5   0   9          0.41          0.62         0.62 o                         
  -8   1   9         31.89         32.01         0.90 o                         
  -7   1   9          0.08          0.25         0.18 o                         
  -6   1   9         91.22         83.37         1.35 o                         
  -5   1   9          0.46          0.39         0.15 o                         
  -4   1   9          0.01         -0.11         0.11 o                         
  -3   1   9          1.42          1.43         0.22 o                         
  -2   1   9         26.48         26.30         0.58 o                         
  -1   1   9          0.28          0.19         0.15 o                         
   0   1   9        113.31        112.49         1.44 o                         
   1   1   9         26.75         25.64         0.80 o                         
   2   1   9         36.63         35.98         0.98 o                         
   3   1   9         10.93         10.31         1.37 o                         
   4   1   9          4.72          4.57         0.50 o                         
   5   1   9          0.01         -0.22         0.46 o                         
  -8   2   9          4.48          5.40         0.48 o                         
  -7   2   9          2.07          1.79         0.38 o                         
  -6   2   9          9.25          9.15         0.41 o                         
  -5   2   9         50.89         48.66         0.84 o                         
  -4   2   9         59.36         48.32         0.79 o                         
  -3   2   9         31.06         31.36         0.71 o                         
  -2   2   9         28.46         30.38         0.67 o                         
  -1   2   9          7.66          6.82         0.36 o                         
   0   2   9        185.61        190.47         2.13 o                         
   1   2   9        320.35        328.62         3.96 o                         
   2   2   9         37.11         40.54         1.07 o                         
   3   2   9          9.07          9.24         0.77 o                         
   4   2   9          0.08          0.31         0.20 o                         
  -8   3   9         12.28         11.43         1.02 o                         
  -7   3   9          0.00         -0.18         0.24 o                         
  -6   3   9         24.58         25.05         0.76 o                         
  -5   3   9          2.51          3.45         0.33 o                         
  -4   3   9          7.97          6.89         0.50 o                         
  -3   3   9         13.57         15.25         0.72 o                         
  -2   3   9         25.92         25.99         0.67 o                         
  -1   3   9         32.76         33.45         0.75 o                         
   0   3   9         51.12         49.05         0.93 o                         
   1   3   9         75.36         76.69         1.89 o                         
   2   3   9          8.01          6.98         0.59 o                         
   3   3   9         30.03         28.79         0.95 o                         
   4   3   9         16.49         20.22         0.87 o                         
  -7   4   9          0.97          1.85         0.38 o                         
  -6   4   9          2.29          2.69         0.42 o                         
  -5   4   9         29.55         30.94         0.96 o                         
  -4   4   9         44.31         44.48         1.10 o                         
  -3   4   9         10.36         10.59         0.64 o                         
  -2   4   9         10.94         12.46         0.64 o                         
  -1   4   9          4.81          4.93         0.36 o                         
   0   4   9        133.43        137.90         2.13 o                         
   1   4   9        152.91        155.16         2.35 o                         
   2   4   9         14.00         13.64         0.91 o                         
   3   4   9         12.88         12.94         1.52 o                         
  -5   5   9          0.50          1.12         0.38 o                         
  -4   5   9          1.37          1.62         0.32 o                         
  -3   5   9          0.54          0.62         0.27 o                         
  -2   5   9          2.08          2.33         0.55 o                         
  -1   5   9          3.89          3.25         0.55 o                         
   0   5   9          9.84          9.05         1.16 o                         
   1   5   9          9.17          9.44         0.82 o                         
  -8   0  10          0.11          0.15         0.33 o                         
  -7   0  10          2.24          1.70         0.44 o                         
  -6   0  10          7.03          6.40         1.01 o                         
  -5   0  10          8.76          7.50         0.66 o                         
  -4   0  10        166.89        137.06         1.98 o                         
  -3   0  10          1.21          2.80         0.32 o                         
  -2   0  10          0.17          0.21         0.18 o                         
  -1   0  10          1.85          2.07         0.27 o                         
   0   0  10         28.21         27.24         0.98 o                         
   1   0  10          1.64          1.86         0.62 o                         
   2   0  10         22.32         22.90         1.55 o                         
   3   0  10          1.15          0.46         0.62 o                         
   4   0  10          7.83          6.81         1.08 o                         
  -8   1  10          2.74          4.09         0.42 o                         
  -7   1  10          6.41          6.31         0.46 o                         
  -6   1  10          0.91          1.44         0.26 o                         
  -5   1  10          0.41          0.31         0.16 o                         
  -4   1  10         34.13         27.67         0.64 o                         
  -3   1  10        175.65        154.89         1.71 o                         
  -2   1  10          0.07         -0.08         0.15 o                         
  -1   1  10         43.72         41.74         0.85 o                         
   0   1  10          3.76          3.40         0.36 o                         
   1   1  10          0.31          0.33         0.23 o                         
   2   1  10          1.00          1.28         0.32 o                         
   3   1  10         10.77         10.56         0.71 o                         
   4   1  10         11.45         12.56         0.98 o                         
  -7   2  10          2.61          2.74         0.54 o                         
  -6   2  10          1.48          1.10         0.32 o                         
  -5   2  10          0.97          0.55         0.17 o                         
  -4   2  10        107.94         96.06         1.26 o                         
  -3   2  10          8.89          8.11         0.45 o                         
  -2   2  10          0.05          0.04         0.15 o                         
  -1   2  10          7.44          8.29         0.47 o                         
   0   2  10          8.36          7.47         0.50 o                         
   1   2  10         15.47         15.21         0.71 o                         
   2   2  10          1.12          1.05         0.29 o                         
   3   2  10          6.17          5.20         0.54 o                         
  -7   3  10          4.14          4.39         0.56 o                         
  -6   3  10          1.93          2.11         0.31 o                         
  -5   3  10          0.09         -0.04         0.23 o                         
  -4   3  10          9.56          7.68         0.56 o                         
  -3   3  10         92.22         88.63         1.29 o                         
  -2   3  10          6.81          7.18         0.42 o                         
  -1   3  10         28.81         32.48         0.77 o                         
   0   3  10         23.79         23.32         0.83 o                         
   1   3  10          8.18          8.16         0.54 o                         
   2   3  10          9.95         11.58         0.70 o                         
   3   3  10          1.27          1.25         0.38 o                         
  -6   4  10          0.22         -0.31         0.46 o                         
  -5   4  10          0.17          0.15         0.36 o                         
  -4   4  10         54.49         55.62         1.29 o                         
  -3   4  10         16.25         16.24         0.98 o                         
  -2   4  10          0.11         -0.15         0.20 o                         
  -1   4  10          5.92          6.19         0.66 o                         
   0   4  10          1.14          1.01         0.38 o                         
   1   4  10          3.09          4.14         0.45 o                         
  -3   5  10         38.16         40.43         2.31 o                         
  -2   5  10          0.04         -0.22         0.23 o                         
  -1   5  10          7.60          6.38         0.77 o                         
  -7   0  11          8.91         10.71         0.88 o                         
  -6   0  11          1.40          1.37         0.37 o                         
  -5   0  11          0.12         -0.25         0.26 o                         
  -4   0  11          3.10          1.50         0.37 o                         
  -3   0  11          3.19          3.69         0.38 o                         
  -2   0  11          0.25          0.69         0.23 o                         
  -1   0  11         13.34         11.29         1.08 o                         
   0   0  11         26.17         27.08         1.55 o                         
   1   0  11          1.16          0.93         0.46 o                         
   2   0  11         58.65         66.68         2.63 o                         
  -7   1  11         12.21         15.82         0.72 o                         
  -6   1  11         23.91         26.98         0.87 o                         
  -5   1  11          1.27          0.92         0.25 o                         
  -4   1  11          0.40          0.57         0.17 o                         
  -3   1  11          0.02         -0.11         0.15 o                         
  -2   1  11          0.04          0.10         0.17 o                         
  -1   1  11          2.24          1.63         0.26 o                         
   0   1  11          6.50          7.35         0.54 o                         
   1   1  11          1.99          2.23         0.60 o                         
   2   1  11         20.16         22.19         1.01 o                         
  -6   2  11          3.21          4.44         0.50 o                         
  -5   2  11          0.00          0.00         0.17 o                         
  -4   2  11          8.76          8.93         0.43 o                         
  -3   2  11          0.83          0.67         0.20 o                         
  -2   2  11          2.84          3.23         0.32 o                         
  -1   2  11         23.09         22.13         0.78 o                         
   0   2  11          5.26          5.85         0.63 o                         
   1   2  11          2.30          2.65         0.38 o                         
   2   2  11         37.14         45.05         1.46 o                         
  -5   3  11          0.34         -0.06         0.31 o                         
  -4   3  11          1.06          1.38         0.32 o                         
  -3   3  11          7.04          5.53         0.47 o                         
  -2   3  11          2.28          3.11         0.34 o                         
  -1   3  11          1.06          0.95         0.22 o                         
   0   3  11         21.57         24.79         0.89 o                         
   1   3  11          2.96          3.82         0.45 o                         
  -3   4  11          0.08         -0.23         0.23 o                         
  -2   4  11          1.12          1.08         0.32 o                         
  -1   4  11         12.16         11.50         0.93 o                         
  -6   0  12          4.89          4.64         0.93 o                         
  -5   0  12          0.04         -0.19         0.26 o                         
  -4   0  12          5.93          6.11         0.66 o                         
  -3   0  12          0.13          0.12         0.26 o                         
  -2   0  12          2.39          1.55         0.62 o                         
  -1   0  12          0.76          1.08         0.46 o                         
   0   0  12         12.29         13.62         1.24 o                         
   1   0  12          5.24          6.34         1.08 o                         
  -5   1  12          0.01          0.19         0.20 o                         
  -4   1  12          3.47          2.89         0.29 o                         
  -3   1  12          1.21          0.77         0.23 o                         
  -2   1  12          0.20          0.04         0.18 o                         
  -1   1  12          5.23          4.62         0.47 o                         
   0   1  12          1.92          2.78         0.41 o                         
  -5   2  12          1.12          1.86         0.77 o                         
  -4   2  12          6.78          9.30         0.51 o                         
  -3   2  12          0.76          0.97         0.23 o                         
  -2   2  12          0.25          0.15         0.23 o                         
  -1   2  12          2.09          2.29         0.31 o                         
                                                                                
